# Supplementary material for: Synthesis and crystal structure of [Sr(urea)(NO3)2]n
Source: Acta Crystallogr E Crystallogr Commun. 2025 Jan 7;81(Pt 2):96–8. doi: 10.1107/S2056989024012386 (PMC11799799; doi:10.1107/S2056989024012386)
Supplement: Supplementary file 1 [file e-81-00096-sup1.cif]

##############################################################################
#                                                                            #
# This CIF contains the data in a paper accepted for publication in          #
# Acta Crystallographica Section E. It conforms to the requirements of       #
# Notes for Authors for Acta Crystallographica Section E, and has been       #
# peer reviewed under the auspices of the IUCr Commission on Journals.       #
#                                                                            #
# Full details of the Crystallographic Information File format               #
# are given in the paper "The Crystallographic Information File (CIF):       #
# a New Standard Archive File for Crystallography" by S. R. Hall, F. H.      #
# Allen and I. D. Brown [Acta Cryst. (1991), A47, 655-685].                  #
#                                                                            #
# The current version of the core CIF dictionary is obtainable from          #
# ftp://ftp.iucr.org/pub/cif_core.dic.                                       #
#                                                                            #
# Software is freely available for graphical display of the structure(s)     #
# in this CIF. For information consult the CIF software page                 #
# http://www.iucr.org/resources/cif/software.                                #
#                                                                            #
# This file may be used for bona fide research purposes within the           #
# scientific community so long as proper attribution is given to the journal # 
# article from which it was obtained.                                        #
#                                                                            #
##############################################################################
data_I
_audit_creation_method
;
Olex2 1.5
(compiled 2024.02.16 svn.r378c4104 for OlexSys, GUI svn.r6928)
;
_journal_date_recd_electronic     2024-12-16
_journal_date_accepted     2024-12-23
_journal_name_full     'Acta Crystallographica, Section E'
_journal_year     2025
_journal_volume     81
_journal_issue      1
_journal_page_first     0
_journal_page_last     0
_journal_paper_category     GM
_journal_paper_doi     10.1107/S2056989024012386
_journal_coeditor_code     TX2092
_publ_contact_author_name     'Batirbay Torambetov'
_publ_contact_author_address
;
National University of Uzbekistan named after Mirzo Ulugbek, 4 University St.,
Tashkent, 100174,
Uzbekistan
;
_publ_contact_author_email     'torambetov_b@mail.ru'
_publ_contact_author_fax     ?
_publ_contact_author_phone     '+998913042025'
_publ_section_title
;
Synthesis, crystal structure and Hirshfeld surface analysis of
[Sr(NO~3~)~2~(urea)]<i>~n~</i>
;
loop_
    _publ_author_name
    _publ_author_footnote
    _publ_author_address
    'Bektursinova, Aysanem' .
;
Karakalpak State University, 1 Ch. Abdirov St Nukus, 230112,
Uzbekistan
;
    'Djumanazarova, Zulfiya' .
;
Karakalpak State University, 1 Ch. Abdirov St Nukus, 230112,
Uzbekistan
;
    'Uzakbergenova, Zamira' .
;
Karakalpak State University, 1 Ch. Abdirov St Nukus, 230112,
Uzbekistan
;
    'Ashurov, Jamshid' .
;
Institute of Bioorganic Chemistry, Academy of Sciences of Uzbekistan,
M. Ulugbek St, 83, Tashkent, 100125,
Uzbekistan
;
    'Khan, Akram A' .
;
Physical and Materials Chemistry Division, CSIR-National Chemical Laboratory,
Pune-411008,
India
;
    'Kadirova, Shakhnoza' .
;
National University of Uzbekistan named after Mirzo Ulugbek, 4 University St,
Tashkent, 100174,
Uzbekistan
;
    'Torambetov, Batirbay' .
;
National University of Uzbekistan named after Mirzo Ulugbek, 4 University St,
Tashkent, 100174,
Uzbekistan
Physical and Materials Chemistry Division, CSIR-National Chemical Laboratory,
Pune-411008,
India
;
_publ_section_synopsis
;
The molecular and crystal structure of the [Sr(urea)(NO~3~)~2~]<i>~n~</i>
complex was studied and Hirshfeld surfaces and fingerprint plots were
generated to investigate the various intermolecular interactions.
;
_chemical_name_systematic
;
Ooly[di-\m~2~-nitrato-\m~2~-urea-strontium(II)]
;
_chemical_name_common     ?
_chemical_formula_moiety     'C H4 N4 O7 Sr'
_chemical_formula_sum     'C H4 N4 O7 Sr'
_chemical_formula_iupac     '[Sr (N O3)2 (C H4 N2 O1)]'
_chemical_formula_weight     271.70
_chemical_melting_point     ?
_chemical_absolute_configuration     ?
_space_group_crystal_system     orthorhombic
_space_group_name_H-M_alt     'A b a 2'
_space_group_name_Hall     'A 2 -2ac'
loop_
    _space_group_symop_operation_xyz
    'x, y, z'
    '-x, -y, z'
    'x+1/2, -y+1/2, z'
    '-x+1/2, y+1/2, z'
    'x, y+1/2, z+1/2'
    '-x, -y+1/2, z+1/2'
    'x+1/2, -y+1, z+1/2'
    '-x+1/2, y+1, z+1/2'
_cell_length_a     9.35270(10)
_cell_length_b     9.97010(10)
_cell_length_c     17.0496(2)
_cell_angle_alpha     90
_cell_angle_beta     90
_cell_angle_gamma     90
_cell_volume     1589.83(3)
_cell_formula_units_Z     8
_cell_measurement_reflns_used     5341
_cell_measurement_theta_min     4.6910
_cell_measurement_theta_max     71.2790
_cell_measurement_temperature     293(2)
_exptl_crystal_description     block
_exptl_crystal_colour     colourless
_exptl_crystal_size_max     0.12
_exptl_crystal_size_mid     0.08
_exptl_crystal_size_min     0.06
_exptl_crystal_density_diffrn     2.270
_exptl_crystal_density_meas     ?
_exptl_crystal_density_method     ?
_exptl_crystal_F_000     1056
_exptl_absorpt_coefficient_mu     9.768
_exptl_absorpt_correction_type     multi-scan
_exptl_absorpt_process_details
;
(CrysAlisPro; Rigaku OD, 2022)
;
_exptl_absorpt_correction_T_min     0.29965
_exptl_absorpt_correction_T_max     1.00000
_diffrn_ambient_temperature     293(2)
_diffrn_source     'micro-focus sealed X-ray tube'
_diffrn_radiation_type     'Cu K\a'
_diffrn_radiation_wavelength     1.54184
_diffrn_radiation_monochromator     mirror
_diffrn_measurement_device_type
                         'XtaLAB Synergy, Single source at home/near, HyPix3000'
_diffrn_measurement_device     'four-circle diffractometer'
_diffrn_measurement_method     '\w scans'
_diffrn_detector     'Hybrid Pixel Array Detector'
_diffrn_detector_area_resol_mean     10.0000
_diffrn_reflns_number     6435
_diffrn_reflns_av_R_equivalents     0.0294
_diffrn_reflns_av_unetI/netI     0.0223
_diffrn_reflns_theta_min     5.188
_diffrn_reflns_theta_max     71.226
_diffrn_reflns_theta_full     67.684
_diffrn_measured_fraction_theta_max     0.994
_diffrn_measured_fraction_theta_full     1.000
_diffrn_reflns_limit_h_min     -11
_diffrn_reflns_limit_h_max     10
_diffrn_reflns_limit_k_min     -11
_diffrn_reflns_limit_k_max     12
_diffrn_reflns_limit_l_min     -20
_diffrn_reflns_limit_l_max     20
_diffrn_radiation_probe     x-ray
_refine_special_details     ?
_reflns_number_total     1517
_reflns_number_gt     1487
_reflns_threshold_expression     'I > 2\s(I)'
_refine_ls_structure_factor_coef     Fsqd
_refine_ls_matrix_type     full
_refine_ls_R_factor_all     0.0213
_refine_ls_R_factor_gt     0.0209
_refine_ls_wR_factor_gt     0.0544
_refine_ls_wR_factor_ref     0.0548
_refine_ls_goodness_of_fit_ref     1.070
_refine_ls_restrained_S_all     1.070
_refine_ls_number_reflns     1517
_refine_ls_number_parameters     121
_refine_ls_number_restraints     1
_refine_ls_hydrogen_treatment     constr
_refine_ls_weighting_scheme     calc
_refine_ls_weighting_details
              'w=1/[\s^2^(Fo^2^)+(0.0374P)^2^+0.1494P] where P=(Fo^2^+2Fc^2^)/3'
_atom_sites_solution_hydrogens     geom
_atom_sites_solution_primary     ?
_atom_sites_solution_secondary     ?
_refine_ls_shift/su_max     0.001
_refine_ls_shift/su_mean     0.000
_refine_diff_density_max     0.737
_refine_diff_density_min     -0.267
_refine_ls_extinction_method
;
<i>SHELXL2016/6</i> (Sheldrick, 2015<i>b</i>)
;
_refine_ls_extinction_coef     0.00038(6)
_refine_ls_extinction_expression
                                  'Fc^*^=kFc[1+0.001xFc^2^\l^3^/sin(2\q)]^-1/4^'
_refine_ls_abs_structure_details
;
Flack <i>x</i>)' determined using 678 quotients
[(<i>I</i>^+^)-(<i>I</i>^-^)]/[(<i>I</i>^+^)+(<i>I</i>^-^)]
(Parsons <i>et al.</i>,  2013)
;
_refine_ls_abs_structure_Flack     -0.020(15)
loop_
    _atom_type_symbol
    _atom_type_description
    _atom_type_scat_dispersion_real
    _atom_type_scat_dispersion_imag
    _atom_type_scat_source
    'C' 'C' 0.0181 0.0091
                         'International Tables Vol C Tables 4.2.6.8 and 6.1.1.4'
    'H' 'H' 0.0000 0.0000
                         'International Tables Vol C Tables 4.2.6.8 and 6.1.1.4'
    'N' 'N' 0.0311 0.0180
                         'International Tables Vol C Tables 4.2.6.8 and 6.1.1.4'
    'O' 'O' 0.0492 0.0322
                         'International Tables Vol C Tables 4.2.6.8 and 6.1.1.4'
    'Sr' 'Sr' -0.3528 1.8200
                         'International Tables Vol C Tables 4.2.6.8 and 6.1.1.4'
_computing_data_collection
;
CrysAlisPro 1.171.42.79a (Rigaku OD, 2022)
;
_computing_cell_refinement
;
CrysAlisPro 1.171.42.79a (Rigaku OD, 2022)
;
_computing_data_reduction
;
CrysAlisPro 1.171.42.79a (Rigaku OD, 2022)
;
_computing_structure_solution
;
<i>SHELXT2018/2</i> (Sheldrick, 2015<i>a</i>)
;
_computing_structure_refinement
;
<i>SHELXL2016/6</i> (Sheldrick, 2015<i>b</i>)
;
_computing_molecular_graphics
;
Olex2 1.5 (Dolomanov <i>et al.</i>,  2009)
;
_computing_publication_material
;
Olex2 1.5 (Dolomanov <i>et al.</i>,  2009)
;
loop_
    _atom_site_type_symbol
    _atom_site_label
    _atom_site_fract_x
    _atom_site_fract_y
    _atom_site_fract_z
    _atom_site_U_iso_or_equiv
    _atom_site_adp_type
    _atom_site_calc_flag
    _atom_site_occupancy
    _atom_site_disorder_assembly
    _atom_site_disorder_group
    Sr Sr1 0.66197(3) 0.35686(3) 0.50071(5) 0.02435(15) Uani d 1 . .
    O O5 0.5691(4) 0.2029(4) 0.6237(2) 0.0380(8) Uani d 1 . .
    O O7 0.500000 0.500000 0.5894(3) 0.0317(12) Uani d 1 . .
    O O4 0.4300(3) 0.2135(4) 0.52232(18) 0.0361(8) Uani d 1 . .
    O O8 0.500000 0.500000 0.4089(3) 0.0328(12) Uani d 1 . .
    O O1 0.8252(4) 0.4683(4) 0.3800(2) 0.0396(9) Uani d 1 . .
    O O2 0.7896(4) 0.5891(3) 0.48352(18) 0.0367(8) Uani d 1 . .
    O O6 0.3592(4) 0.1112(5) 0.6265(3) 0.0508(10) Uani d 1 . .
    O O3 0.8632(4) 0.6835(4) 0.3775(2) 0.0463(9) Uani d 1 . .
    C C1 0.500000 0.500000 0.6641(5) 0.042(2) Uani d 1 . .
    N N3 0.4530(4) 0.1754(4) 0.5924(2) 0.0314(8) Uani d 1 . .
    N N4 0.4670(6) 0.3903(6) 0.2952(3) 0.0610(14) Uani d 1 . .
    H H4A 0.445171 0.317865 0.319881 0.073 Uiso calc 1 . .
    H H4B 0.467264 0.391253 0.244752 0.073 Uiso calc 1 . .
    N N2 0.6152(6) 0.5375(8) 0.7034(3) 0.0719(18) Uani d 1 . .
    H H2A 0.690719 0.562025 0.678455 0.086 Uiso calc 1 . .
    H H2B 0.614571 0.537260 0.753809 0.086 Uiso calc 1 . .
    N N1 0.8270(4) 0.5799(4) 0.4124(3) 0.0312(9) Uani d 1 . .
    C C2 0.500000 0.500000 0.3348(5) 0.038(2) Uani d 1 . .
loop_
    _atom_site_aniso_label
    _atom_site_aniso_U_11
    _atom_site_aniso_U_22
    _atom_site_aniso_U_33
    _atom_site_aniso_U_12
    _atom_site_aniso_U_13
    _atom_site_aniso_U_23
    Sr1 0.0243(2) 0.0232(2) 0.0255(2) 0.00128(10) 0.0001(2) 0.00073(18)
    O5 0.0368(19) 0.0425(19) 0.0346(18) -0.0014(15) -0.0072(14) 0.0028(15)
    O7 0.037(3) 0.036(3) 0.022(3) 0.006(2) 0.000 0.000
    O4 0.0326(15) 0.0439(18) 0.032(2) -0.0061(14) -0.0059(11) 0.0078(13)
    O8 0.037(3) 0.043(3) 0.019(3) 0.011(2) 0.000 0.000
    O1 0.049(2) 0.031(2) 0.038(2) -0.0005(14) 0.0039(14) -0.0070(15)
    O2 0.0462(16) 0.0334(16) 0.030(2) -0.0066(13) 0.0083(14) -0.0046(12)
    O6 0.051(2) 0.059(2) 0.043(2) -0.0199(18) 0.0080(18) 0.010(2)
    O3 0.065(2) 0.037(2) 0.036(2) -0.0119(19) 0.0026(19) 0.0080(17)
    C1 0.054(5) 0.042(5) 0.029(5) 0.028(4) 0.000 0.000
    N3 0.029(2) 0.0276(18) 0.037(2) 0.0002(15) 0.0008(16) -0.0026(16)
    N4 0.084(4) 0.072(3) 0.028(2) 0.021(3) -0.013(3) -0.016(2)
    N2 0.070(4) 0.110(5) 0.036(3) 0.030(4) -0.021(3) -0.024(3)
    N1 0.0311(19) 0.029(2) 0.034(2) 0.0006(14) -0.0019(14) -0.0016(17)
    C2 0.034(4) 0.056(6) 0.025(5) 0.015(4) 0.000 0.000
_geom_special_details
;
 All esds (except the esd in the dihedral angle between two l.s. planes)
 are estimated using the full covariance matrix.  The cell esds are taken
 into account individually in the estimation of esds in distances, angles
 and torsion angles; correlations between esds in cell parameters are only
 used when they are defined by crystal symmetry.  An approximate (isotropic)
 treatment of cell esds is used for estimating esds involving l.s. planes.
;
loop_
    _geom_bond_atom_site_label_1
    _geom_bond_atom_site_label_2
    _geom_bond_site_symmetry_2
    _geom_bond_distance
    _geom_bond_publ_flag
    Sr1 O5 . 2.740(4) ?
    Sr1 O7 . 2.573(3) ?
    Sr1 O4 . 2.624(3) ?
    Sr1 O4 3 2.629(3) ?
    Sr1 O8 . 2.604(3) ?
    Sr1 O1 . 2.793(4) ?
    Sr1 O2 4_645 2.723(3) ?
    Sr1 O2 . 2.622(3) ?
    Sr1 O6 3 2.847(5) ?
    Sr1 O3 4_645 2.731(4) ?
    Sr1 N3 . 3.088(4) ?
    Sr1 N1 . 3.097(4) ?
    O5 N3 . 1.241(5) ?
    O7 C1 . 1.274(11) ?
    O4 N3 . 1.272(5) ?
    O8 C2 . 1.264(10) ?
    O1 N1 . 1.243(6) ?
    O2 N1 . 1.265(5) ?
    O6 N3 . 1.232(5) ?
    O3 N1 . 1.239(6) ?
    C1 N2 . 1.322(7) ?
    C1 N2 2_665 1.322(7) ?
    N4 H4A . 0.8600 ?
    N4 H4B . 0.8600 ?
    N4 C2 . 1.322(7) ?
    N2 H2A . 0.8600 ?
    N2 H2B . 0.8600 ?
loop_
    _geom_angle_atom_site_label_1
    _geom_angle_atom_site_label_2
    _geom_angle_atom_site_label_3
    _geom_angle_site_symmetry_1
    _geom_angle_site_symmetry_3
    _geom_angle
    _geom_angle_publ_flag
    O5 Sr1 O1 . . 163.75(10) ?
    O5 Sr1 O6 . 3 72.03(13) ?
    O5 Sr1 N3 . . 23.62(10) ?
    O5 Sr1 N1 . . 158.76(11) ?
    O7 Sr1 O5 . . 71.00(11) ?
    O7 Sr1 O4 . 3 128.84(10) ?
    O7 Sr1 O4 . . 74.49(8) ?
    O7 Sr1 O8 . . 72.94(8) ?
    O7 Sr1 O1 . . 122.30(10) ?
    O7 Sr1 O2 . . 81.01(8) ?
    O7 Sr1 O2 . 4_645 134.83(9) ?
    O7 Sr1 O6 . 3 82.92(12) ?
    O7 Sr1 O3 . 4_645 138.81(11) ?
    O7 Sr1 N3 . . 69.81(9) ?
    O7 Sr1 N1 . . 100.42(9) ?
    O4 Sr1 O5 . . 47.58(9) ?
    O4 Sr1 O5 3 . 92.60(10) ?
    O4 Sr1 O4 . 3 128.56(4) ?
    O4 Sr1 O1 . . 140.54(10) ?
    O4 Sr1 O1 3 . 71.84(10) ?
    O4 Sr1 O2 . 4_645 67.60(11) ?
    O4 Sr1 O2 3 4_645 66.10(11) ?
    O4 Sr1 O6 3 3 46.09(10) ?
    O4 Sr1 O6 . 3 119.40(13) ?
    O4 Sr1 O3 3 4_645 91.21(11) ?
    O4 Sr1 O3 . 4_645 72.06(12) ?
    O4 Sr1 N3 . . 24.02(9) ?
    O4 Sr1 N3 3 . 112.09(11) ?
    O4 Sr1 N1 . . 150.61(10) ?
    O4 Sr1 N1 3 . 77.56(10) ?
    O8 Sr1 O5 . . 125.63(9) ?
    O8 Sr1 O4 . . 84.36(7) ?
    O8 Sr1 O4 . 3 141.75(10) ?
    O8 Sr1 O1 . . 69.95(10) ?
    O8 Sr1 O2 . . 73.36(8) ?
    O8 Sr1 O2 . 4_645 124.70(9) ?
    O8 Sr1 O6 . 3 140.21(11) ?
    O8 Sr1 O3 . 4_645 80.46(12) ?
    O8 Sr1 N3 . . 104.90(9) ?
    O8 Sr1 N1 . . 66.70(8) ?
    O1 Sr1 O6 . 3 99.01(12) ?
    O1 Sr1 N3 . . 162.17(11) ?
    O1 Sr1 N1 . . 23.64(11) ?
    O2 Sr1 O5 4_645 . 65.54(10) ?
    O2 Sr1 O5 . . 136.45(11) ?
    O2 Sr1 O4 . 3 79.48(11) ?
    O2 Sr1 O4 . . 150.83(11) ?
    O2 Sr1 O1 . . 46.95(10) ?
    O2 Sr1 O1 4_645 . 102.69(11) ?
    O2 Sr1 O2 . 4_645 141.08(5) ?
    O2 Sr1 O6 4_645 3 94.76(12) ?
    O2 Sr1 O6 . 3 71.96(14) ?
    O2 Sr1 O3 . 4_645 120.82(11) ?
    O2 Sr1 O3 4_645 4_645 46.46(10) ?
    O2 Sr1 N3 4_645 . 65.51(11) ?
    O2 Sr1 N3 . . 149.57(10) ?
    O2 Sr1 N1 . . 23.74(10) ?
    O2 Sr1 N1 4_645 . 124.65(11) ?
    O6 Sr1 N3 3 . 95.41(13) ?
    O6 Sr1 N1 3 . 87.87(13) ?
    O3 Sr1 O5 4_645 . 101.94(11) ?
    O3 Sr1 O1 4_645 . 74.45(12) ?
    O3 Sr1 O6 4_645 3 134.94(11) ?
    O3 Sr1 N3 4_645 . 87.94(12) ?
    O3 Sr1 N1 4_645 . 97.10(12) ?
    N3 Sr1 N1 . . 169.13(10) ?
    N3 O5 Sr1 . . 94.1(3) ?
    Sr1 O7 Sr1 . 2_665 108.0(2) ?
    C1 O7 Sr1 . . 126.00(10) ?
    C1 O7 Sr1 . 2_665 126.00(10) ?
    Sr1 O4 Sr1 . 3_455 156.08(14) ?
    N3 O4 Sr1 . . 98.9(2) ?
    N3 O4 Sr1 . 3_455 102.3(2) ?
    Sr1 O8 Sr1 . 2_665 106.13(19) ?
    C2 O8 Sr1 . . 126.94(9) ?
    C2 O8 Sr1 . 2_665 126.94(9) ?
    N1 O1 Sr1 . . 92.1(3) ?
    Sr1 O2 Sr1 . 4_655 158.35(14) ?
    N1 O2 Sr1 . . 99.7(2) ?
    N1 O2 Sr1 . 4_655 97.4(2) ?
    N3 O6 Sr1 . 3_455 92.7(3) ?
    N1 O3 Sr1 . 4_655 97.7(3) ?
    O7 C1 N2 . . 120.4(4) ?
    O7 C1 N2 . 2_665 120.4(4) ?
    N2 C1 N2 2_665 . 119.2(8) ?
    Sr1 N3 Sr1 . 3_455 110.78(12) ?
    O5 N3 Sr1 . 3_455 172.2(3) ?
    O5 N3 Sr1 . . 62.2(2) ?
    O5 N3 O4 . . 119.1(4) ?
    O4 N3 Sr1 . 3_455 54.49(19) ?
    O4 N3 Sr1 . . 57.1(2) ?
    O6 N3 Sr1 . . 173.7(4) ?
    O6 N3 Sr1 . 3_455 64.3(3) ?
    O6 N3 O5 . . 122.4(4) ?
    O6 N3 O4 . . 118.5(4) ?
    H4A N4 H4B . . 120.0 ?
    C2 N4 H4A . . 120.0 ?
    C2 N4 H4B . . 120.0 ?
    C1 N2 H2A . . 120.0 ?
    C1 N2 H2B . . 120.0 ?
    H2A N2 H2B . . 120.0 ?
    Sr1 N1 Sr1 . 4_655 114.45(13) ?
    O1 N1 Sr1 . 4_655 177.6(3) ?
    O1 N1 Sr1 . . 64.3(2) ?
    O1 N1 O2 . . 119.2(4) ?
    O2 N1 Sr1 . 4_655 59.1(2) ?
    O2 N1 Sr1 . . 56.5(2) ?
    O3 N1 Sr1 . . 165.5(3) ?
    O3 N1 Sr1 . 4_655 59.3(3) ?
    O3 N1 O1 . . 122.4(5) ?
    O3 N1 O2 . . 118.4(4) ?
    O8 C2 N4 . 2_665 120.7(4) ?
    O8 C2 N4 . . 120.7(4) ?
    N4 C2 N4 . 2_665 118.6(8) ?
loop_
    _geom_torsion_atom_site_label_1
    _geom_torsion_atom_site_label_2
    _geom_torsion_atom_site_label_3
    _geom_torsion_atom_site_label_4
    _geom_torsion_site_symmetry_1
    _geom_torsion_site_symmetry_2
    _geom_torsion_site_symmetry_3
    _geom_torsion_site_symmetry_4
    _geom_torsion
    _geom_torsion_publ_flag
    Sr1 O5 N3 O4 . . . . 5.5(4) ?
    Sr1 O5 N3 O6 . . . . -175.1(4) ?
    Sr1 O7 C1 N2 2_665 . . . -117.6(4) ?
    Sr1 O7 C1 N2 2_665 . . 2_665 62.4(4) ?
    Sr1 O7 C1 N2 . . . . 62.4(4) ?
    Sr1 O7 C1 N2 . . . 2_665 -117.6(4) ?
    Sr1 O4 N3 Sr1 3_455 . . . -168.9(2) ?
    Sr1 O4 N3 Sr1 . . . 3_455 168.9(2) ?
    Sr1 O4 N3 O5 . . . . -5.8(4) ?
    Sr1 O4 N3 O5 3_455 . . . -174.7(3) ?
    Sr1 O4 N3 O6 3_455 . . . 5.9(5) ?
    Sr1 O4 N3 O6 . . . . 174.8(4) ?
    Sr1 O8 C2 N4 2_665 . . 2_665 62.5(3) ?
    Sr1 O8 C2 N4 . . . . 62.5(3) ?
    Sr1 O8 C2 N4 2_665 . . . -117.5(3) ?
    Sr1 O8 C2 N4 . . . 2_665 -117.5(3) ?
    Sr1 O1 N1 O2 . . . . 14.2(4) ?
    Sr1 O1 N1 O3 . . . . -165.2(4) ?
    Sr1 O2 N1 Sr1 4_655 . . . -166.7(2) ?
    Sr1 O2 N1 Sr1 . . . 4_655 166.7(2) ?
    Sr1 O2 N1 O1 . . . . -15.3(4) ?
    Sr1 O2 N1 O1 4_655 . . . 178.0(3) ?
    Sr1 O2 N1 O3 . . . . 164.1(3) ?
    Sr1 O2 N1 O3 4_655 . . . -2.6(4) ?
    Sr1 O6 N3 O5 3_455 . . . 175.3(4) ?
    Sr1 O6 N3 O4 3_455 . . . -5.3(4) ?
    Sr1 O3 N1 Sr1 4_655 . . . 68.3(14) ?
    Sr1 O3 N1 O1 4_655 . . . -178.0(3) ?
    Sr1 O3 N1 O2 4_655 . . . 2.6(4) ?
loop_
    _geom_hbond_atom_site_label_D
    _geom_hbond_atom_site_label_H
    _geom_hbond_atom_site_label_A
    _geom_hbond_site_symmetry_A
    _geom_hbond_distance_DH
    _geom_hbond_distance_HA
    _geom_hbond_distance_DA
    _geom_hbond_angle_DHA
    N4 H4A O3 4_645 0.86 2.44 2.956(6) 118.9
    N4 H4B O5 6_654 0.86 2.29 3.086(6) 153.5
    N4 H4B O6 6_654 0.86 2.59 3.304(7) 141.3
    N2 H2A O6 3 0.86 2.50 3.020(6) 119.7
    N2 H2B O1 8_645 0.86 2.33 3.139(7) 157.4
    N2 H2B O3 8_645 0.86 2.57 3.312(6) 144.9
_shelx_space_group_comment
;
The symmetry employed for this shelxl refinement is uniquely defined
by the following loop, which should always be used as a source of
symmetry information in preference to the above space-group names.
They are only intended as comments.
;
_shelx_estimated_absorpt_T_min     ?
_shelx_estimated_absorpt_T_max     ?
_shelx_hkl_file
;
   0   0 -16 1187.21   36.79
   0   0 -14 1663.46   47.07
   0   0 -14 1590.31   44.93
   0   0 -14 1524.86   45.11
   0   0 -12 1345.05   39.46
   0   0 -12 1388.23   39.01
   0   0 -12 1464.28   40.98
   0   0 -10 8619.69  198.14
   0   0 -10 8770.24  198.72
   0   0  -8 9999.00  224.98
   0   0  -6 4878.05  108.69
   0   0  -6 4670.34  109.93
   0   0  -4  587.57   16.84
   0   0  -2 9035.70  195.70
   0   0  -2 8800.44  193.71
   0   0   2 9410.08  208.62
   0   0   4  541.20   18.26
   0   0  12 1215.75   43.03
   0   0  12 1304.18   44.56
   0   0  14 1232.99   46.40
   0   0  14 1500.71   49.58
   0   0  16 1094.45   41.16
   0   0  18  459.52   21.71
   0   0  20  285.21   13.15
   0   0  20  272.55   13.23
   0   1 -17    1.66    1.84
   0  -1 -15    3.15    2.06
   0   1 -15    1.32    1.63
   0  -1 -13    1.46    1.07
   0  -1 -13   -0.34    1.13
   0  -1 -13    1.35    1.32
   0   1 -13    0.80    1.48
   0  -1 -13    0.41    1.35
   0   1 -13    0.77    0.96
   0   1 -13    0.45    1.32
   0   1 -11    2.19    1.41
   0  -1 -11    5.33    2.03
   0   1 -11    0.95    1.06
   0  -1  -9    0.32    1.07
   0   1  -9    1.00    1.08
   0   1  -9    0.92    1.08
   0  -1  -7    4.63    1.34
   0   1  -7    7.15    1.97
   0  -1  -5    4.54    1.18
   0  -1  -5    0.41    0.92
   0  -1  -5    2.86    1.09
   0  -1  -3    0.29    0.49
   0   1  -3    0.70    0.70
   0  -1  -3    0.93    0.72
   0  -1  -1    0.55    0.44
   0  -1  -1    0.66    0.30
   0  -1  -1   -0.05    0.25
   0  -1   1    1.98    0.40
   0  -1   1    0.26    0.27
   0  -1   3    0.36    0.39
   0  -1   3    0.27    0.51
   0  -1   3    0.24    0.82
   0   1   5    0.96    1.22
   0  -1   5   -0.27    1.75
   0   1   7   -0.76    2.23
   0  -1   7    1.41    2.09
   0  -1   9   -0.62    2.30
   0   1  13    0.78    2.60
   0  -1  13   -0.80    2.50
   0  -1  13    4.09    2.73
   0   1  15   -0.84    2.95
   0  -1  15    0.80    3.07
   0   1  17    0.74    2.60
   0  -1  17   -0.69    2.53
   0  -1  19    1.41    1.65
   0  -1  19   -0.50    2.14
   0   1  19    1.00    2.08
   0   2 -18   38.93    4.57
   0   2 -16  207.18   11.75
   0   2 -14  123.74    9.31
   0   2 -14   94.87    7.66
   0   2 -14  109.19    8.61
   0  -2 -14   91.98    7.14
   0   2 -14  107.57    8.38
   0  -2 -12   97.59    7.86
   0   2 -12  118.70    8.72
   0  -2 -12  108.86    8.19
   0  -2 -12  104.92    7.28
   0   2 -12  120.23    8.07
   0   2 -10  195.06    9.76
   0   2 -10  190.16   10.82
   0  -2 -10  180.34   10.43
   0  -2  -8  851.53   28.10
   0   2  -8  941.49   26.31
   0  -2  -6  697.80   21.44
   0   2  -6  748.13   20.79
   0  -2  -6  740.43   22.37
   0   2  -4 1639.79   38.24
   0   2  -4 1529.65   38.72
   0  -2  -4 1598.15   39.18
   0  -2  -2 2525.88   55.53
   0  -2  -2 2418.95   56.52
   0  -2  -2 2363.64   55.66
   0  -2  -2 2366.59   55.66
   0  -2   0  187.80    5.92
   0  -2   0  181.47    5.33
   0  -2   0  186.85    5.41
   0  -2   0  187.52    6.07
   0  -2   2 2452.97   55.56
   0  -2   2 2416.28   56.03
   0  -2   4 1560.56   40.06
   0  -2   4 1710.78   39.59
   0  -2   6  714.37   20.87
   0   2   6  710.20   21.92
   0   2   8  824.75   28.78
   0  -2   8  896.60   31.32
   0  -2  10  243.08   16.49
   0   2  10  211.33   13.90
   0  -2  12  162.25   13.97
   0  -2  12  142.89   13.50
   0  -2  14  117.47   12.24
   0  -2  14  122.73   12.09
   0  -2  16  173.72   13.71
   0   2  16  194.96   15.12
   0  -2  18   47.62    6.56
   0   2  18   51.07    7.01
   0  -2  18   53.45    6.66
   0   2  20    3.52    1.84
   0  -2  20    2.85    1.86
   0   3 -19   -0.26    0.92
   0   3 -17   -0.38    1.39
   0  -3 -15    2.69    1.66
   0   3 -15    0.44    1.77
   0   3 -13    3.98    2.21
   0  -3 -13   -0.38    1.74
   0  -3 -13    0.51    1.39
   0  -3 -11    3.10    1.43
   0   3 -11    0.37    1.01
   0   3 -11    0.48    1.50
   0  -3  -9   -0.86    1.72
   0   3  -9    1.88    1.10
   0  -3  -7    2.04    1.56
   0   3  -7    1.95    1.05
   0  -3  -7   -0.87    1.16
   0   3  -5    0.43    0.99
   0  -3  -5   -0.93    1.42
   0  -3  -5    2.36    1.29
   0  -3  -3    0.15    0.54
   0   3  -3    0.11    0.48
   0  -3  -3   -0.33    1.05
   0  -3  -3   -1.21    1.18
   0  -3  -3    0.15    0.68
   0   3  -3    0.33    0.77
   0  -3  -1    0.82    0.73
   0  -3  -1    1.32    0.80
   0  -3  -1   -0.25    0.45
   0  -3   1    1.91    0.72
   0  -3   1    2.68    0.81
   0  -3   3    0.15    0.55
   0  -3   5    0.23    1.06
   0  -3   5   -0.19    1.31
   0  -3   7    0.29    0.97
   0  -3   7   -2.58    2.42
   0   3   9   -0.54    1.69
   0  -3   9   -1.23    1.93
   0  -3  11    2.53    2.65
   0  -3  11   -0.80    2.95
   0  -3  13    2.54    2.97
   0  -3  13   -0.91    2.49
   0   3  13   -0.76    2.37
   0  -3  15   -1.54    3.20
   0  -3  15   -1.63    4.05
   0   3  15    1.65    3.18
   0   3  17   -0.71    3.15
   0  -3  17    1.84    2.36
   0  -3  17   -0.66    2.44
   0  -3  19   -0.44    1.85
   0   3  19   -0.46    1.63
   0   4 -18  474.31   16.94
   0   4 -16 1155.25   34.80
   0  -4 -16 1114.40   33.34
   0  -4 -14 1434.87   41.38
   0  -4 -12 1152.47   38.23
   0   4 -12 1092.22   37.04
   0  -4 -12 1129.22   34.28
   0  -4 -10 1874.97   49.00
   0  -4 -10 1650.86   51.54
   0  -4 -10 1855.00   48.78
   0  -4 -10 1720.54   52.33
   0  -4  -8 2263.99   60.72
   0  -4  -8 2209.81   58.74
   0  -4  -8 2275.51   61.48
   0  -4  -6 4109.16   98.06
   0  -4  -6 4037.18   97.84
   0  -4  -6 4053.21   96.29
   0   4  -6 4084.03   97.33
   0  -4  -4 4789.73  111.47
   0  -4  -4 4783.38  110.80
   0  -4  -4 4803.63  110.81
   0   4  -4 4818.60  111.36
   0  -4  -2 3754.26   87.08
   0  -4   0 3180.30   73.26
   0  -4   0 3157.34   73.63
   0  -4   0 3085.53   73.15
   0  -4   2 3748.64   86.91
   0  -4   4 4606.29  106.59
   0  -4   6 3770.96   89.87
   0   4   8 2439.72   63.85
   0  -4   8 2280.32   61.30
   0   4  10 1738.29   54.32
   0  -4  10 1773.47   56.17
   0   4  12  959.08   38.96
   0   4  12  971.18   37.24
   0  -4  14 1295.14   48.44
   0   4  14 1292.18   45.91
   0   4  16  971.82   36.57
   0   4  16  976.29   37.58
   0  -4  16  969.70   37.40
   0   4  18  466.35   20.68
   0  -4  18  412.76   19.16
   0   5 -19   -0.17    0.81
   0  -5 -19    0.55    0.73
   0   5 -17   -2.47    1.94
   0   5 -15    3.42    2.13
   0  -5 -15    1.43    1.49
   0  -5 -13    0.40    1.26
   0  -5 -13    0.40    1.26
   0  -5 -11    0.64    2.01
   0  -5 -11    1.21    1.48
   0   5 -11    3.68    1.83
   0   5  -9   -0.49    1.89
   0   5  -9   -0.37    0.92
   0   5  -9    0.45    1.72
   0  -5  -9    4.53    2.27
   0  -5  -9    2.78    1.71
   0  -5  -9    5.23    2.50
   0  -5  -7    1.10    1.47
   0   5  -7    0.40    1.27
   0  -5  -5    4.23    1.61
   0  -5  -5    2.39    1.45
   0   5  -5    1.00    1.04
   0  -5  -3    1.52    1.02
   0  -5  -3    0.79    1.13
   0  -5  -1    0.74    1.13
   0  -5  -1    2.56    1.10
   0  -5   1    0.25    1.22
   0  -5   1    6.45    1.66
   0  -5   3    0.26    0.71
   0  -5   3    0.58    1.21
   0  -5   5    3.74    1.53
   0  -5   7    1.51    1.51
   0  -5   9    3.25    2.61
   0   5   9   -0.63    2.32
   0   5  11    4.11    3.16
   0  -5  11   -6.40    6.90
   0   5  13    0.77    2.72
   0  -5  13   -5.05    7.27
   0   5  15   -0.74    2.95
   0  -5  15    5.03    4.27
   0  -5  17    0.57    2.37
   0   5  17    1.18    2.54
   0   5  19    2.21    1.61
   0   6 -18  292.75   10.39
   0  -6 -18  284.24   10.54
   0   6 -16  286.24   12.50
   0  -6 -16  260.47   12.32
   0  -6 -14  394.68   15.74
   0  -6 -14  370.03   15.69
   0  -6 -12  606.50   22.69
   0   6 -12  615.45   22.03
   0  -6 -12  620.36   22.28
   0   6 -10  708.07   24.61
   0   6 -10  668.47   26.06
   0   6 -10  703.70   27.58
   0  -6 -10  691.64   24.93
   0   6  -8  980.87   31.55
   0  -6  -8  995.93   32.27
   0   6  -8 1009.22   33.89
   0   6  -6  630.05   23.15
   0  -6  -6  631.17   23.50
   0   6  -6  598.79   22.00
   0  -6  -6  610.38   23.20
   0   6  -6  648.38   23.47
   0  -6  -4  144.03    8.53
   0  -6  -4  158.69    9.05
   0  -6  -2  824.10   25.81
   0  -6  -2  855.52   26.41
   0  -6  -2  857.03   26.07
   0  -6   0 2082.39   53.94
   0  -6   0 2077.82   53.65
   0  -6   2  881.44   27.76
   0  -6   2  894.52   27.40
   0  -6   4  257.52   12.84
   0  -6   6  719.78   24.90
   0  -6   8  862.43   30.50
   0  -6   8  901.72   33.11
   0   6  10  672.62   30.38
   0  -6  10  663.66   31.05
   0  -6  12  644.09   32.99
   0  -6  14  520.37   27.59
   0   6  14  472.65   24.06
   0   6  16  302.77   16.86
   0   6  16  299.47   16.42
   0   6  18  252.37   12.01
   0   7 -17   -1.40    1.10
   0  -7 -17    0.55    0.73
   0  -7 -15    0.34    1.12
   0   7 -15   -1.89    1.98
   0  -7 -15   -0.24    0.78
   0  -7 -13    0.37    1.36
   0  -7 -13   -0.51    1.69
   0   7 -13    0.34    1.26
   0   7 -11    1.65    1.45
   0   7 -11    1.03    1.72
   0  -7 -11    0.65    2.05
   0  -7 -11   -0.43    1.26
   0  -7  -9    0.46    1.69
   0   7  -9    1.82    1.76
   0   7  -9    0.54    1.70
   0   7  -9    0.59    3.40
   0  -7  -9    0.67    2.79
   0   7  -7    0.54    1.80
   0   7  -7    2.76    1.62
   0  -7  -7    0.57    2.02
   0   7  -7   -1.63    2.82
   0   7  -7   -0.51    2.62
   0  -7  -7   -0.96    1.85
   0   7  -5    1.94    2.02
   0   7  -5   -0.43    1.06
   0  -7  -5    0.45    1.40
   0  -7  -5    1.01    1.48
   0   7  -5    0.96    1.51
   0  -7  -5    0.95    1.30
   0  -7  -3    1.26    1.32
   0   7  -3    0.44    1.31
   0  -7  -3    0.46    1.53
   0  -7  -3    0.40    1.33
   0   7  -3   -0.46    1.68
   0  -7  -1    1.58    1.32
   0  -7  -1    0.79    1.32
   0  -7   1   -0.41    1.36
   0  -7   1    0.82    1.30
   0  -7   1    0.44    1.68
   0  -7   1    0.43    1.35
   0  -7   3    0.45    1.52
   0  -7   3    1.32    1.38
   0  -7   5    0.49    1.63
   0  -7   5    0.50    1.77
   0  -7   5    2.28    1.52
   0  -7   7    3.17    1.86
   0   7  13    0.72    2.99
   0   7  15    2.28    2.37
   0   7  17    0.33    1.37
   0  -7  17    1.23    1.53
   0  -8 -14  266.52   11.88
   0  -8 -12  361.79   15.30
   0  -8 -12  344.23   16.96
   0   8 -10  267.78   13.48
   0   8 -10  270.01   15.33
   0   8 -10  234.34   13.64
   0  -8 -10  237.07   12.66
   0  -8 -10  220.03   14.81
   0   8  -8  233.76   13.41
   0   8  -8  259.52   15.30
   0  -8  -8  224.99   12.96
   0  -8  -8  235.96   15.25
   0   8  -6  738.45   27.91
   0   8  -6  699.11   27.82
   0   8  -6  733.46   26.87
   0  -8  -6  705.02   27.83
   0  -8  -4  781.15   28.22
   0   8  -4  806.34   29.42
   0  -8  -4  776.97   29.47
   0  -8  -4  756.57   28.13
   0   8  -4  770.85   27.42
   0   8  -4  805.68   29.43
   0  -8  -2  421.28   18.95
   0  -8  -2  432.16   19.78
   0   8  -2  447.67   20.27
   0   8  -2  433.16   19.88
   0  -8   0  452.26   19.59
   0  -8   0  448.38   19.56
   0  -8   0  464.15   20.46
   0  -8   2  433.71   19.66
   0  -8   2  488.31   20.85
   0  -8   4  794.35   29.40
   0  -8   4  768.08   28.82
   0  -8   4  814.31   29.14
   0  -8   6  671.98   27.25
   0  -8   8  266.76   16.91
   0  -8  10  251.66   17.96
   0   8  12  378.99   20.14
   0  -8  12  409.12   23.01
   0  -8  14  279.72   15.88
   0   8  14  280.66   15.24
   0  -9 -13    0.77    0.86
   0  -9 -11    0.87    1.53
   0  -9 -11   -0.62    1.09
   0  -9  -9    1.57    1.31
   0   9  -9    0.86    1.35
   0   9  -9   -0.53    2.26
   0  -9  -9   -0.57    2.55
   0   9  -9    0.48    1.68
   0   9  -7   -0.49    1.90
   0  -9  -7    0.60    2.00
   0   9  -7   -1.71    3.41
   0   9  -5    1.13    2.08
   0   9  -5    3.47    1.91
   0   9  -5    5.22    2.95
   0  -9  -5    4.33    2.48
   0   9  -3   -0.58    2.14
   0  -9  -3    3.70    2.56
   0   9  -1    4.08    2.89
   0  -9  -1   -0.60    1.63
   0   9   3    0.52    1.84
   0  -9   3    1.71    2.10
   0  -9   5    0.59    2.62
   0  -9   7    0.65    3.30
   0  -9   9   -2.18    3.34
   0  -9  11   -2.86    4.71
   0   9  11   -0.59    2.09
   0   9  13   -0.45    1.58
   0  -9  13    0.99    2.05
   0 -10  -8  409.80   17.41
   0  10  -8  402.64   17.44
   0  10  -8  449.48   18.94
   0  10  -6  727.58   27.22
   0 -10  -6  729.07   28.13
   0  10  -4 1037.66   34.92
   0 -10  -4  966.96   36.82
   0  10  -4 1001.19   34.13
   0  10  -2  709.32   27.03
   0 -10  -2  661.32   28.72
   0  10   0  233.89   14.31
   0  10   4  985.15   33.31
   0  10   6  728.41   27.65
   0 -10   8  408.39   20.22
   0  10   8  374.03   18.48
   0  10  10  341.54   16.54
   0  10  10  381.83   17.46
   0 -10  10  409.25   19.68
   0  10  12  382.42   15.24
   0  10  12  348.54   14.13
   0  11  -7    0.60    1.21
   0 -11  -7   -0.34    1.24
   0  11  -7   -0.33    1.29
   0  11  -5   -0.40    1.59
   0 -11  -5   -0.98    2.03
   0 -11  -3    0.57    2.30
   0  11  -3   -1.65    1.66
   0  11  -3    0.42    1.64
   0  11  -1   -0.44    1.89
   0  11   1   -0.92    1.69
   0 -11   3    0.70    2.58
   0  11   3    0.47    2.24
   0 -11   5   -1.73    3.46
   0  11   5   -0.48    2.21
   0  11   7    0.80    1.78
   0 -11   7   -1.52    2.92
   0  11   7    1.77    1.97
   0 -11   9   -0.90    2.56
   0  12  -4   25.96    3.11
   0  12  -2    4.24    1.64
   0  12   0    2.41    1.57
   0  12   0    2.13    1.51
   0  12   2   11.87    2.61
   0  12   4   28.07    3.79
   1   0 -16    0.44    1.70
  -1   0 -16    2.62    2.00
  -1   0 -14    4.41    1.73
  -1   0 -14    0.93    1.56
  -1   0 -14   -0.42    1.40
  -1   0 -14    3.69    2.18
  -1   0 -14   -1.12    1.65
   1   0 -14    1.64    1.29
   1   0 -14    0.42    1.64
   1   0 -12    1.09    1.45
   1   0 -12    1.63    1.35
  -1   0 -12   -0.35    0.96
  -1   0 -12    2.50    1.54
  -1   0 -12    0.35    0.77
  -1   0 -10    0.65    1.09
   1   0 -10    2.34    1.42
  -1   0 -10    0.28    1.00
  -1   0 -10   -0.32    1.13
   1   0 -10    0.65    1.15
  -1   0  -8    2.15    1.19
  -1   0  -8    1.04    1.15
   1   0  -8    0.27    1.10
  -1   0  -8   -0.23    0.66
   1   0  -8    3.55    1.34
  -1   0  -8   -0.44    0.84
  -1   0  -6    1.56    1.05
   1   0  -6    1.13    0.94
  -1   0  -6    1.67    0.83
   1   0  -4    3.37    1.58
  -1   0  -4    1.67    0.73
  -1   0  -4    0.54    0.51
  -1   0  -4    0.88    1.09
   1   0  -2    2.27    0.63
  -1   0  -2    7.19    1.12
  -1   0  -2    0.53    0.54
   1   0  -2    0.25    0.41
  -1   0   0    0.99    0.39
  -1   0   0    0.32    0.37
   1   0   0    0.77    0.28
  -1   0   0    0.24    0.19
  -1   0   2    0.57    0.45
  -1   0   2    0.19    0.25
   1   0   2    0.25    0.74
   1   0   2    0.20    0.19
  -1   0   4   17.03    1.63
   1   0   4   -0.28    1.52
  -1   0  12    2.23    2.98
   1   0  12   -0.73    2.29
   1   0  12   -0.77    2.28
  -1   0  12    0.69    2.30
  -1   0  14   -0.82    2.89
  -1   0  14   -0.78    2.76
   1   0  14    2.65    2.40
   1   0  14    0.82    3.01
  -1   0  16    1.59    3.18
   1   0  16   -0.80    2.80
  -1   0  18    1.22    2.43
   1   0  20    1.55    1.67
  -1   0  20    1.40    1.91
  -1   0  20    1.41    1.62
  -1  -1 -19  217.37   10.10
   1   1 -17    8.17    2.41
  -1   1 -17   12.46    2.87
  -1   1 -15   91.84    7.54
  -1  -1 -15   96.72    7.41
   1  -1 -15  101.56    8.15
   1   1 -15   87.18    7.50
  -1   1 -15   90.02    7.60
  -1  -1 -15   91.11    7.77
   1   1 -13  411.88   17.99
  -1  -1 -13  412.30   17.36
  -1  -1 -13  396.77   16.41
  -1   1 -13  409.49   17.20
  -1  -1 -13  402.83   16.03
   1  -1 -13  414.20   18.10
  -1  -1 -13  423.59   16.94
  -1  -1 -13  403.63   17.86
   1   1 -13  397.24   17.19
  -1   1 -13  432.33   17.41
   1  -1 -13  406.48   17.53
  -1   1 -13  436.85   18.23
   1   1 -13  434.86   17.24
  -1   1 -13  395.05   16.76
  -1   1 -11  788.62   25.54
  -1  -1 -11  746.74   25.29
  -1   1 -11  815.68   26.14
   1  -1 -11  757.99   25.43
  -1  -1 -11  720.97   24.77
   1   1 -11  782.00   25.44
  -1  -1 -11  823.31   26.42
   1  -1 -11  856.14   26.90
  -1  -1 -11  748.33   24.48
  -1   1 -11  824.27   25.78
   1   1 -11  794.91   25.80
  -1  -1 -11  750.51   23.94
  -1   1 -11  792.63   25.21
  -1  -1 -11  798.96   24.47
   1   1 -11  797.89   26.11
   1   1 -11  793.66   25.01
  -1   1 -11  839.88   26.60
  -1   1  -9   87.58    6.38
  -1  -1  -9   82.80    6.21
   1   1  -9   77.05    5.85
   1  -1  -9   75.19    5.98
  -1  -1  -9   67.24    4.96
  -1   1  -9   79.98    5.66
  -1  -1  -9   81.36    5.51
  -1   1  -7   35.31    3.38
   1   1  -7   34.97    3.55
  -1   1  -7   34.98    3.69
  -1  -1  -7   37.98    3.98
  -1  -1  -7   35.19    3.48
   1  -1  -7   41.31    4.11
  -1   1  -5 2713.75   61.49
  -1  -1  -5 2713.17   62.92
   1  -1  -5 2615.86   62.31
  -1   1  -5 2643.95   60.83
  -1  -1  -5 2638.78   63.08
  -1   1  -3   75.78    3.45
  -1  -1  -3   81.27    3.59
  -1   1  -3   72.74    2.89
   1  -1  -3   66.78    3.92
  -1  -1  -3   70.37    4.05
  -1   1  -3   71.33    3.53
   1  -1  -3   71.66    3.71
   1   1  -3   70.10    3.53
  -1  -1  -3   73.44    3.67
  -1  -1  -1  424.79   10.94
  -1   1  -1  432.17   11.05
   1  -1  -1  458.33   10.77
   1  -1  -1  429.94   10.84
  -1  -1  -1  437.81   10.75
  -1   1  -1  463.67   11.39
  -1   1  -1  410.94   10.06
  -1  -1  -1  421.13   10.18
  -1  -1  -1  440.03   10.69
  -1  -1  -1  421.25   10.11
  -1  -1  -1  437.25   11.07
  -1  -1  -1  431.78    9.95
  -1  -1  -1  453.94   11.52
  -1  -1  -1  430.34   10.99
  -1  -1   1  425.81   11.33
  -1  -1   1  437.69   11.40
  -1  -1   1  455.24   11.63
   1  -1   1  442.35   10.97
  -1  -1   3   70.76    3.72
   1  -1   3   70.63    3.76
   1  -1   5 2872.58   64.00
  -1   1   5 2599.01   66.45
   1  -1   5 2638.82   67.02
   1   1   5 2787.04   67.39
  -1  -1   5 2793.57   65.77
  -1  -1   5 2736.64   67.25
  -1  -1   7   36.72    5.29
  -1   1   7   26.31    3.95
   1   1   7   28.42    4.39
   1  -1   7   26.96    4.83
   1  -1   9  100.30   10.33
  -1  -1   9   72.18    8.07
  -1  -1  11  835.22   33.70
  -1  -1  11  781.03   32.23
   1  -1  11  813.23   34.23
  -1   1  13  429.47   22.67
   1  -1  13  395.46   23.15
  -1  -1  13  334.25   20.72
   1   1  13  344.47   20.59
  -1   1  13  396.55   21.50
  -1  -1  13  427.98   22.90
   1   1  15   75.75    9.85
  -1  -1  15  101.49   10.85
  -1   1  15   77.82   10.07
   1   1  17    8.20    3.80
  -1   1  17    4.38    3.04
  -1  -1  17   15.07    4.31
  -1  -1  19  175.64   11.19
  -1   1  19  188.33   11.68
   1   1  19  189.69   11.79
  -1  -1  19  150.30   10.47
   1  -1  19  167.04   11.40
  -1  -2 -18  677.75   23.02
   1   2 -18  682.65   23.37
  -1  -2 -16  886.23   29.72
  -1   2 -16  965.62   30.30
  -1   2 -16  994.69   30.82
  -1  -2 -16  886.47   28.73
   1   2 -16  910.60   30.02
   1  -2 -16  873.50   28.30
  -1  -2 -14 1021.76   31.62
  -1   2 -14 1047.68   33.18
   1  -2 -14 1006.52   31.68
  -1   2 -14 1065.19   34.21
  -1  -2 -14 1054.58   32.51
   1   2 -14 1051.50   33.53
   1   2 -14 1073.82   32.91
  -1   2 -14 1046.87   34.04
  -1  -2 -14 1036.31   34.09
  -1   2 -14 1007.23   32.66
   1   2 -14 1062.18   34.33
  -1   2 -12 1240.13   37.09
  -1  -2 -12 1173.30   37.18
  -1  -2 -12 1193.39   35.27
  -1   2 -12 1238.29   38.10
  -1  -2 -12 1296.72   38.36
  -1   2 -12 1272.14   37.06
   1   2 -12 1276.49   36.54
   1  -2 -12 1236.95   36.04
  -1  -2 -12 1253.97   36.55
   1  -2 -12 1255.13   37.92
  -1   2 -10 1438.09   40.19
  -1  -2 -10 1473.64   42.43
  -1   2 -10 1458.99   41.77
   1   2 -10 1441.29   41.70
   1   2 -10 1470.95   39.47
   1  -2  -8 2491.60   67.26
  -1   2  -8 2776.27   66.45
   1  -2  -8 2541.00   68.47
   1  -2  -8 2683.02   67.53
   1   2  -8 2935.94   65.96
  -1  -2  -6 2783.47   67.33
  -1   2  -6 2795.78   65.03
  -1  -2  -6 2621.38   64.71
   1  -2  -6 2704.30   65.90
   1  -2  -6 2554.20   65.66
   1   2  -6 2858.08   64.64
   1  -2  -4 2596.26   64.75
   1   2  -4 2744.44   62.39
  -1  -2  -4 2619.17   62.52
   1  -2  -4 2769.76   63.14
  -1  -2  -4 2762.32   63.81
   1   2  -4 2663.72   63.23
  -1   2  -4 2734.34   63.26
   1  -2  -2 4252.05   96.61
  -1   2  -2 4204.19   95.21
   1  -2  -2 4341.12   95.38
   1  -2  -2 4189.35   95.29
   1  -2  -2 4271.06   95.73
  -1  -2  -2 4273.51   95.48
   1   2  -2 4201.31   94.15
  -1  -2  -2 4319.57   95.33
  -1  -2  -2 4266.80   94.68
  -1  -2  -2 4179.54   95.90
  -1  -2   0 2235.60   50.85
  -1  -2   0 2236.68   50.92
   1  -2   0 2260.69   50.87
  -1  -2   0 2179.67   50.58
  -1  -2   0 2188.09   50.42
   1  -2   0 2220.66   51.03
  -1  -2   0 2256.39   51.22
   1  -2   2 4668.41  102.13
   1  -2   2 4478.64  101.78
  -1  -2   2 4576.37  102.36
  -1  -2   2 4612.42  102.73
  -1  -2   2 4462.47  102.30
  -1  -2   4 2990.91   66.86
  -1  -2   4 2689.54   66.08
  -1  -2   4 2868.60   65.74
   1  -2   4 2793.79   66.30
  -1   2   6 2716.22   67.71
   1  -2   6 2790.39   65.41
   1  -2   6 2776.86   68.63
   1   2   6 2800.65   68.73
  -1  -2   6 2683.75   68.41
   1   2   8 2606.45   70.95
  -1   2   8 2565.23   69.58
   1  -2   8 2790.28   73.63
  -1  -2   8 2843.15   73.30
   1  -2  10 1608.86   51.34
  -1   2  10 1323.38   44.51
  -1  -2  10 1590.24   50.16
   1   2  10 1354.13   46.63
   1  -2  12 1393.96   50.16
  -1  -2  12 1219.02   46.65
  -1   2  12 1286.48   45.29
  -1  -2  12 1391.18   48.23
  -1   2  14 1064.53   40.99
  -1  -2  14 1050.35   40.42
  -1   2  14 1108.67   41.09
   1  -2  14 1085.60   42.48
  -1   2  16  904.88   36.16
  -1  -2  16  843.29   34.27
   1   2  16  891.37   36.17
   1   2  18  682.45   27.58
  -1   2  18  633.28   26.42
  -1  -2  18  619.76   25.40
   1   2  20  317.59   13.61
  -1  -2  20  285.71   13.04
  -1  -2  20  302.08   13.02
   1  -2  20  312.87   14.03
  -1   2  20  303.44   13.27
   1   3 -19  186.94    8.84
  -1   3 -19  182.94    8.70
   1  -3 -17  329.09   13.86
  -1  -3 -17  333.47   14.56
  -1   3 -17  340.76   14.68
   1   3 -17  343.43   14.86
  -1   3 -17  329.91   14.23
  -1   3 -15  540.98   20.77
  -1  -3 -15  506.68   19.47
  -1  -3 -15  540.09   20.89
   1   3 -15  522.02   20.81
   1  -3 -15  514.92   19.77
  -1   3 -15  535.53   20.58
  -1   3 -13  325.76   16.20
  -1  -3 -13  334.19   16.36
   1  -3 -13  328.64   14.90
   1  -3 -13  341.33   16.83
  -1  -3 -13  326.25   15.23
  -1  -3 -13  336.08   16.61
  -1  -3 -13  296.28   13.91
  -1  -3 -13  325.17   15.77
  -1   3 -13  330.37   15.54
  -1   3 -11  367.91   16.96
  -1  -3 -11  386.00   17.62
   1   3 -11  354.80   16.89
  -1  -3 -11  367.76   14.80
  -1   3 -11  335.22   15.74
  -1  -3 -11  345.85   16.61
  -1  -3 -11  362.34   16.08
  -1  -3  -9  196.25   11.67
   1  -3  -9  209.51   11.58
  -1  -3  -7  632.62   22.09
   1  -3  -7  617.22   22.21
   1  -3  -7  643.47   21.38
  -1  -3  -7  680.83   22.37
  -1   3  -5 3012.32   71.41
  -1  -3  -5 3062.14   72.24
  -1  -3  -5 3024.82   71.77
   1   3  -5 2942.32   71.40
   1  -3  -5 3007.42   72.23
   1  -3  -5 2982.68   71.49
  -1  -3  -5 2970.19   70.58
  -1   3  -3 2925.38   68.04
   1  -3  -3 2879.86   69.22
  -1  -3  -3 2889.64   68.67
   1  -3  -3 3003.24   68.52
  -1  -3  -3 2910.76   68.44
   1  -3  -3 2976.30   70.53
   1   3  -3 2929.94   68.78
  -1  -3  -3 2983.14   67.80
  -1  -3  -3 2961.16   69.18
  -1   3  -3 2981.00   68.83
   1  -3  -1 1227.41   30.50
   1  -3  -1 1290.56   31.01
  -1  -3  -1 1224.55   30.17
  -1  -3  -1 1219.89   29.74
  -1  -3  -1 1270.55   30.62
  -1  -3  -1 1194.94   29.83
  -1  -3   1 1031.48   25.85
  -1  -3   1 1001.60   26.07
  -1  -3   1  994.25   24.71
   1  -3   1 1062.38   26.21
  -1  -3   1 1036.85   25.90
   1  -3   1 1035.14   25.98
   1  -3   3 2776.34   64.88
  -1  -3   3 2857.95   65.77
  -1  -3   3 2765.67   65.88
   1  -3   3 2807.73   65.20
  -1  -3   3 2801.82   65.54
  -1  -3   5 2978.19   71.41
   1  -3   7  681.12   20.98
   1   3   7  708.65   23.75
  -1  -3   7  633.72   22.59
   1  -3   7  618.43   22.82
  -1   3   7  688.21   22.85
   1   3   9  234.06   14.41
  -1   3   9  202.47   12.86
   1  -3   9  242.69   15.11
  -1  -3   9  226.66   14.64
   1   3  11  300.82   18.71
  -1  -3  11  288.44   18.93
  -1   3  11  245.66   16.07
  -1   3  11  280.83   17.18
   1  -3  11  246.24   18.01
  -1  -3  11  318.74   19.68
  -1  -3  13  253.94   18.58
  -1  -3  13  328.25   20.39
   1  -3  13  321.57   21.28
  -1   3  13  300.45   18.89
  -1   3  15  446.27   24.05
   1  -3  15  466.47   25.27
  -1  -3  15  454.85   23.55
  -1   3  15  496.22   24.69
  -1  -3  15  444.55   23.79
  -1   3  17  295.94   17.53
  -1  -3  17  258.13   16.00
  -1  -3  17  308.76   17.02
   1   3  17  305.04   18.41
   1  -3  17  280.12   17.29
   1  -3  19  164.67   10.75
  -1   3  19  165.72   10.41
  -1  -3  19  144.17    9.67
  -1  -3  19  166.89   10.08
   1   3  19  179.47   11.28
   1   4 -18   17.94    2.96
  -1   4 -18   17.12    2.79
   1  -4 -16   26.85    3.81
   1   4 -16   22.37    3.74
  -1   4 -16   28.05    4.09
  -1   4 -16   19.59    3.53
  -1  -4 -16   22.44    3.72
  -1  -4 -14  323.50   15.99
   1  -4 -14  364.09   15.78
  -1   4 -14  318.79   15.56
  -1  -4 -14  340.11   14.93
  -1  -4 -12  801.00   29.24
  -1   4 -12  802.23   28.47
  -1  -4 -12  802.92   30.25
  -1  -4 -12  821.45   26.58
   1  -4 -12  820.03   27.82
   1   4 -12  818.03   29.87
   1  -4 -12  778.36   30.00
  -1   4 -12  881.05   30.36
  -1   4 -12  827.99   28.10
  -1  -4 -12  802.83   29.84
  -1   4 -10  532.95   21.46
  -1  -4 -10  553.02   23.35
   1  -4 -10  545.70   22.18
  -1  -4 -10  567.73   20.21
  -1  -4 -10  527.73   22.75
   1  -4 -10  523.54   23.32
  -1  -4 -10  489.66   22.05
   1  -4 -10  629.05   21.96
  -1  -4 -10  603.06   20.20
  -1   4 -10  597.38   21.51
  -1   4  -8   40.37    4.36
   1  -4  -8   44.77    5.55
  -1  -4  -8   38.70    5.00
   1  -4  -8   37.55    4.79
  -1  -4  -8   43.45    5.59
  -1   4  -6  734.39   22.11
  -1   4  -6  695.69   22.82
   1  -4  -6  713.61   24.19
   1   4  -6  750.55   23.60
  -1  -4  -6  767.37   24.08
  -1  -4  -6  739.63   24.01
  -1   4  -4 2988.95   71.45
   1   4  -4 3017.34   72.82
   1  -4  -4 2991.74   72.02
   1  -4  -4 3003.07   73.03
  -1  -4  -4 3129.18   73.53
   1  -4  -4 3051.53   73.22
  -1  -4  -4 2986.45   72.57
  -1   4  -4 3104.28   72.91
   1  -4  -4 2941.57   75.01
  -1  -4  -4 3096.32   72.31
   1  -4  -2 1498.74   39.33
  -1  -4  -2 1427.01   36.99
  -1  -4  -2 1568.79   37.44
   1  -4  -2 1562.34   38.58
  -1  -4  -2 1486.84   37.46
   1  -4   0 1079.44   28.17
  -1  -4   0 1055.00   27.86
   1  -4   0 1102.02   28.16
  -1  -4   0 1017.55   27.04
  -1  -4   0 1051.94   27.62
   1  -4   2 1587.90   39.28
  -1  -4   2 1592.94   39.21
  -1  -4   2 1515.94   39.37
   1  -4   4 3058.06   70.27
  -1  -4   4 2818.39   70.50
  -1  -4   4 2943.86   70.63
  -1  -4   6  723.42   24.08
  -1  -4   6  730.92   23.53
   1  -4   6  712.77   21.99
  -1   4   8   36.66    5.26
   1   4   8   31.11    4.98
  -1   4  10  570.92   25.42
   1  -4  10  585.69   27.48
  -1  -4  10  585.36   27.07
  -1  -4  10  661.48   28.79
  -1  -4  10  608.78   27.39
   1   4  10  607.99   27.60
   1  -4  12  819.98   36.19
  -1   4  12  703.07   31.76
  -1   4  12  808.76   33.02
  -1  -4  12  828.91   35.93
  -1  -4  12  762.65   33.99
   1   4  12  723.90   33.52
  -1  -4  12  842.98   35.92
   1  -4  14  313.48   21.20
  -1  -4  14  288.32   19.30
  -1   4  14  311.30   19.26
  -1  -4  14  290.51   19.76
  -1   4  16    4.22    3.23
  -1   4  16   10.39    3.62
  -1  -4  16    9.81    4.13
   1   4  16    8.57    3.97
  -1  -4  16   15.53    4.38
   1  -4  16    7.00    3.96
  -1  -4  18   18.23    3.94
  -1   4  18   23.57    4.02
   1   4  18   17.40    4.11
  -1   4  18   14.78    3.69
  -1  -4  18   17.04    3.68
   1  -4  18   15.38    3.79
   1   5 -17   21.93    3.35
   1  -5 -17   24.75    3.13
  -1   5 -17   22.88    3.36
   1  -5 -15   90.09    7.05
  -1   5 -15  103.12    7.73
  -1   5 -15  102.65    7.86
   1   5 -15  106.56    8.07
  -1  -5 -15   91.97    6.87
  -1  -5 -15   88.15    7.26
  -1  -5 -13  156.03   11.02
  -1  -5 -13  160.24    9.59
   1  -5 -13  166.79   10.37
  -1   5 -13  170.77   11.06
  -1  -5 -13  147.23    9.45
  -1  -5 -11   13.22    4.09
   1  -5 -11   17.22    3.38
  -1  -5 -11   10.52    3.38
   1  -5 -11    9.03    3.74
  -1   5 -11   21.86    4.20
  -1  -5 -11   16.45    3.14
  -1  -5 -11   15.36    2.95
  -1   5 -11    8.99    3.21
   1   5 -11   14.13    2.91
  -1  -5 -11    9.80    3.52
   1  -5  -9  233.47   13.59
   1   5  -9  257.60   14.00
   1  -5  -9  228.56   14.62
  -1  -5  -9  252.85   12.55
  -1   5  -9  259.65   13.98
  -1  -5  -9  244.77   14.65
  -1  -5  -9  206.87   13.67
  -1  -5  -9  247.54   14.81
   1  -5  -9  235.31   14.31
  -1   5  -9  240.02   13.45
   1  -5  -9  254.59   13.43
  -1   5  -9  251.63   12.29
   1   5  -7  116.07    8.64
  -1   5  -7  125.10    8.67
   1   5  -7  137.12    9.23
   1  -5  -7  124.34    9.00
   1  -5  -7  132.24    9.64
  -1   5  -7  134.44    8.97
   1  -5  -7  140.72    9.23
  -1  -5  -7  137.60    9.62
  -1  -5  -7  125.41    8.33
  -1  -5  -7  135.06    9.57
  -1  -5  -7  138.86    9.44
   1  -5  -7  133.46    9.29
   1  -5  -5  146.39    8.75
   1  -5  -5  159.73    8.60
  -1   5  -5  151.50    8.75
   1   5  -5  132.08    8.25
  -1  -5  -5  142.04    8.20
   1  -5  -3  264.89   11.01
  -1  -5  -3  268.56   11.18
   1  -5  -3  252.61   11.12
   1  -5  -1  209.11    9.54
   1  -5  -1  213.85    9.57
  -1  -5  -1  218.98    9.30
  -1  -5  -1  220.02    9.64
  -1  -5   1  197.10    9.22
  -1  -5   1  196.81    9.04
   1  -5   1  204.43    9.38
   1  -5   1  195.69    9.11
   1  -5   3  293.58   11.84
   1  -5   3  284.14   12.25
  -1  -5   3  300.72   12.44
  -1  -5   5  157.48    8.99
  -1  -5   7  133.21    9.29
  -1  -5   7  154.64   10.35
   1  -5   7  138.50    8.63
  -1  -5   9  248.83   15.65
  -1   5   9  266.64   15.67
   1   5   9  276.28   16.60
   1  -5   9  274.89   16.68
  -1  -5   9  234.37   15.33
  -1  -5   9  245.33   16.21
   1   5  11   13.27    4.52
   1  -5  11   11.23    5.00
  -1  -5  11   23.15    6.72
  -1   5  11   12.26    4.10
  -1  -5  11   18.26    7.11
  -1  -5  13  204.22   16.51
   1  -5  13  191.42   17.28
  -1   5  13  161.56   13.93
   1   5  13  190.97   14.66
  -1  -5  13  154.86   15.23
   1  -5  15   92.47   11.25
  -1  -5  15  106.82   10.81
  -1   5  15  103.23   10.36
  -1  -5  15   84.73   10.06
   1  -5  17   26.54    5.11
  -1  -5  17   31.15    4.81
  -1   5  17   21.19    4.52
   1   5  17   28.33    5.42
  -1  -5  17   26.55    4.94
   1   5  19    0.93    1.29
  -1   5  19    0.27    1.21
   1   6 -18  220.22    8.35
   1  -6 -18  201.87    8.22
  -1  -6 -18  211.82    8.50
  -1   6 -18  211.86    8.26
   1  -6 -16  379.87   15.22
  -1   6 -16  422.06   15.44
   1  -6 -16  365.57   14.01
   1   6 -16  379.14   14.87
  -1   6 -16  382.24   14.54
  -1  -6 -16  385.81   15.48
  -1   6 -14  524.29   20.32
  -1  -6 -14  531.95   21.56
  -1  -6 -14  499.87   18.34
   1  -6 -14  528.65   19.38
   1  -6 -14  505.37   19.06
  -1  -6 -12  425.67   20.17
   1  -6 -12  438.87   18.55
   1  -6 -12  481.46   19.03
  -1  -6 -12  419.27   17.86
  -1   6 -12  432.23   19.77
   1   6 -12  464.34   18.31
   1   6 -10  727.02   27.62
  -1  -6 -10  660.77   24.22
   1  -6 -10  682.15   25.33
  -1   6 -10  691.32   26.78
   1   6 -10  704.39   24.92
  -1   6 -10  694.36   27.22
  -1   6 -10  716.44   24.65
   1  -6  -8  836.22   31.24
  -1   6  -8  843.07   28.74
  -1   6  -8  948.45   31.59
   1  -6  -8  900.10   30.62
   1   6  -8  913.34   31.27
   1   6  -8  902.72   29.73
   1  -6  -8  860.38   30.50
  -1  -6  -8  941.92   29.91
  -1  -6  -8  820.17   31.55
   1  -6  -6 1022.29   33.00
  -1   6  -6  897.43   29.87
   1   6  -6  989.93   31.74
  -1   6  -6  973.90   31.37
  -1   6  -6  929.14   31.29
  -1  -6  -6  934.19   31.55
   1  -6  -6  974.02   31.80
  -1  -6  -6 1025.66   31.80
   1   6  -6  955.65   30.98
  -1  -6  -6  943.04   31.95
   1  -6  -4  720.12   24.87
   1  -6  -4  769.33   24.85
   1   6  -4  820.79   26.14
  -1  -6  -4  753.27   24.68
  -1   6  -4  725.64   25.61
  -1  -6  -4  766.51   25.60
  -1   6  -4  769.05   25.57
  -1  -6  -2  966.45   29.30
   1  -6  -2  947.31   29.24
   1  -6  -2 1013.70   29.82
  -1  -6   0 1597.88   43.25
   1  -6   0 1653.38   43.88
   1  -6   0 1671.77   44.07
  -1  -6   0 1548.33   43.29
  -1  -6   2 1090.38   32.98
   1  -6   2 1186.80   33.36
   1  -6   2 1103.34   33.17
   1  -6   4  694.77   24.19
  -1  -6   4  698.21   24.20
  -1  -6   4  698.29   23.70
  -1  -6   6  919.02   30.11
   1  -6   6  897.09   28.95
  -1  -6   6  882.08   29.92
  -1  -6   8  763.84   29.87
   1  -6   8  881.15   29.95
  -1  -6   8  846.65   31.77
  -1  -6   8  867.17   31.47
   1   6  10  807.73   33.72
  -1  -6  10  740.11   32.02
  -1  -6  10  738.35   32.71
   1  -6  10  702.70   32.64
  -1   6  10  677.89   30.39
  -1   6  12  417.68   23.04
   1  -6  12  454.11   27.40
  -1  -6  12  440.29   26.25
  -1  -6  12  461.04   25.81
  -1  -6  14  469.48   25.61
  -1  -6  14  475.39   24.45
   1   6  14  473.74   23.93
  -1   6  14  470.69   23.72
  -1   6  16  359.24   17.82
  -1  -6  16  363.18   17.47
  -1   6  16  384.91   18.65
  -1  -6  18  152.81    8.79
  -1   6  18  208.06    9.85
   1  -6  18  158.50    9.21
   1   6  18  229.46   10.98
  -1   6  18  210.27    9.81
  -1  -7 -17   79.12    4.73
   1   7 -17   87.57    4.78
  -1  -7 -15   93.99    6.88
   1   7 -15   99.54    6.79
  -1   7 -15  102.79    6.66
  -1  -7 -15   92.83    5.98
  -1   7 -15  111.01    7.06
   1  -7 -15  101.38    6.17
   1  -7 -15   93.44    6.70
   1  -7 -15   97.83    6.21
   1  -7 -13  258.96   14.06
  -1   7 -13  294.00   14.13
  -1  -7 -13  268.42   14.63
   1   7 -13  267.37   12.48
   1  -7 -13  257.31   12.57
   1  -7 -13  263.78   12.33
  -1  -7 -13  269.11   12.72
   1  -7 -11  518.22   19.74
  -1   7 -11  508.40   21.76
  -1  -7 -11  497.23   19.69
   1   7 -11  535.46   20.22
  -1  -7 -11  471.87   22.98
   1  -7 -11  482.45   19.81
  -1   7 -11  519.95   19.86
  -1   7  -9  574.14   24.29
  -1   7  -9  586.05   22.61
  -1   7  -9  617.76   25.37
   1  -7  -9  586.22   23.13
   1   7  -9  593.97   22.75
   1   7  -9  607.54   25.00
  -1  -7  -9  600.07   22.70
  -1  -7  -9  530.54   25.21
  -1   7  -7  568.37   22.19
   1   7  -7  541.22   23.03
  -1  -7  -7  556.56   23.86
   1   7  -7  583.25   23.58
   1   7  -7  533.54   21.92
  -1   7  -7  509.82   22.89
   1  -7  -7  556.70   23.70
  -1   7  -7  573.35   23.71
   1  -7  -7  580.79   23.05
  -1  -7  -7  592.36   22.68
   1   7  -5  393.86   17.94
  -1  -7  -5  392.00   17.43
   1   7  -5  423.88   18.27
   1  -7  -5  397.61   19.03
  -1   7  -5  408.90   18.39
   1   7  -5  382.69   17.10
  -1   7  -5  373.35   16.81
   1  -7  -5  375.76   17.43
  -1   7  -5  413.82   18.69
   1  -7  -5  382.77   17.34
  -1  -7  -5  364.82   17.54
  -1  -7  -3  568.58   22.07
   1   7  -3  606.22   22.45
   1  -7  -3  544.90   21.61
  -1  -7  -3  564.84   21.23
  -1   7  -3  543.82   20.70
   1  -7  -3  564.20   21.36
  -1   7  -3  626.13   23.26
  -1   7  -3  595.15   22.35
   1  -7  -3  530.81   21.25
  -1  -7  -3  587.88   22.13
   1  -7  -3  558.42   22.43
   1   7  -3  569.15   22.05
  -1  -7  -3  570.38   21.62
  -1   7  -1 2131.99   55.48
   1  -7  -1 1939.29   54.29
  -1  -7  -1 1992.65   54.97
  -1  -7  -1 1939.95   53.83
   1  -7  -1 2072.47   55.63
   1  -7  -1 2025.81   54.35
  -1  -7  -1 1960.64   53.95
   1  -7   1 2085.00   56.60
  -1  -7   1 2087.98   57.15
   1  -7   1 2221.96   57.58
   1  -7   1 2108.66   56.88
   1  -7   1 2122.55   56.60
  -1  -7   1 1986.73   55.96
  -1  -7   1 2014.59   56.33
   1  -7   3  621.12   22.70
   1  -7   3  604.36   22.97
   1  -7   3  543.14   21.84
  -1  -7   3  590.80   22.55
   1  -7   3  602.52   22.57
  -1  -7   3  591.87   22.19
  -1  -7   3  582.79   22.72
  -1  -7   3  589.91   22.41
  -1  -7   5  376.85   17.62
  -1  -7   5  358.11   17.14
   1  -7   5  371.68   17.81
  -1  -7   5  359.37   17.22
  -1  -7   5  360.95   17.48
   1  -7   5  385.65   16.79
   1  -7   5  369.19   17.54
   1  -7   7  563.71   22.83
  -1  -7   7  574.14   24.53
   1  -7   7  577.93   24.80
  -1  -7   7  553.47   23.53
  -1  -7   7  548.40   23.83
  -1  -7   9  620.54   27.66
  -1  -7  11  500.75   26.12
  -1   7  13  267.92   16.96
  -1  -7  13  251.97   17.24
   1   7  13  272.58   17.03
  -1   7  15  105.09    9.10
   1  -7  15  110.84   10.15
   1   7  15   91.59    8.78
   1   7  17   77.63    6.32
  -1  -7  17   61.04    5.20
  -1  -8 -14  270.52   10.94
  -1   8 -14  282.15   11.58
   1   8 -14  282.86   11.20
  -1  -8 -14  282.39   12.24
   1  -8 -14  272.36   11.25
  -1  -8 -14  253.45   11.45
   1   8 -12  465.13   17.47
  -1  -8 -12  438.95   19.57
  -1   8 -12  474.49   18.87
  -1  -8 -12  424.44   18.84
   1  -8 -12  442.14   17.33
  -1  -8 -10  553.49   25.32
   1   8 -10  681.24   26.44
  -1   8 -10  693.80   24.33
   1   8 -10  674.44   24.02
  -1  -8 -10  683.08   23.87
  -1   8 -10  622.86   25.25
  -1  -8 -10  597.65   26.62
  -1   8 -10  705.26   26.81
   1  -8 -10  634.28   23.53
  -1   8  -8  787.02   29.55
   1   8  -8  730.96   28.87
   1  -8  -8  734.48   27.17
  -1  -8  -8  790.13   27.70
  -1   8  -8  763.38   27.70
  -1  -8  -8  806.20   31.18
   1   8  -8  744.05   27.23
  -1  -8  -8  718.44   29.27
  -1  -8  -6  565.88   24.22
  -1  -8  -6  571.46   23.82
   1  -8  -6  545.81   24.71
   1   8  -6  563.30   22.64
  -1   8  -6  570.65   24.05
   1   8  -6  571.54   24.12
  -1   8  -6  559.95   22.86
   1  -8  -6  580.47   23.73
  -1   8  -6  561.46   23.89
  -1   8  -4  632.42   25.09
  -1   8  -4  633.89   24.07
   1  -8  -4  607.97   24.13
  -1   8  -4  644.81   25.73
   1  -8  -4  656.61   26.44
   1   8  -4  628.55   25.27
  -1  -8  -4  618.70   24.66
   1   8  -4  630.66   24.89
  -1  -8  -4  602.57   24.12
  -1  -8  -4  627.20   24.24
   1   8  -2 1270.81   40.56
  -1  -8  -2 1263.04   40.56
   1  -8  -2 1242.82   40.57
  -1  -8  -2 1286.21   39.49
   1  -8  -2 1215.77   39.55
  -1   8  -2 1284.81   40.41
   1  -8  -2 1235.44   39.16
  -1   8  -2 1321.28   41.41
  -1  -8  -2 1335.86   39.99
  -1  -8   0 1539.76   45.94
  -1   8   0 1611.41   47.04
   1  -8   0 1577.48   46.16
   1  -8   0 1582.15   47.05
   1  -8   0 1491.98   45.92
   1  -8   2 1213.78   38.96
   1  -8   2 1283.47   39.88
  -1  -8   2 1205.82   38.74
   1  -8   2 1301.68   40.04
  -1  -8   2 1126.50   37.75
   1  -8   2 1166.64   38.42
  -1  -8   2 1287.33   39.85
  -1   8   2 1250.72   39.35
   1  -8   4  587.93   23.78
   1  -8   4  593.37   24.21
  -1  -8   4  608.60   24.25
   1  -8   4  539.07   22.61
  -1  -8   4  599.00   24.24
  -1  -8   4  546.23   23.19
  -1  -8   6  581.36   24.10
   1  -8   6  560.94   24.46
  -1  -8   6  552.88   24.11
  -1  -8   8  723.00   30.84
  -1  -8   8  744.64   29.95
   1  -8   8  787.89   31.81
   1  -8  10  633.99   30.20
  -1  -8  10  613.75   28.22
  -1  -8  10  673.12   30.64
   1  -8  12  447.70   24.61
  -1   8  12  427.37   21.68
  -1  -8  12  451.62   24.01
   1  -8  14  280.90   15.86
  -1  -8  14  281.07   15.35
  -1   8  14  268.18   14.61
   1   8  14  255.60   14.54
  -1  -9 -13   10.84    2.15
  -1  -9 -13    9.32    1.80
  -1   9 -13   11.62    2.10
   1   9 -11   31.06    3.83
  -1  -9 -11   27.41    4.26
  -1   9 -11   30.93    4.23
  -1  -9 -11   21.78    3.75
   1  -9 -11   22.34    3.23
  -1  -9  -9   30.91    5.03
  -1  -9  -9   37.32    5.69
  -1   9  -9   29.67    4.90
  -1  -9  -9   29.24    4.33
   1   9  -9   33.15    4.49
  -1   9  -9   22.22    4.19
  -1  -9  -9   32.34    4.29
   1  -9  -9   26.61    3.89
   1   9  -9   29.15    4.95
  -1  -9  -7  114.37   10.06
   1  -9  -7   96.12    9.23
   1   9  -7   99.18    9.39
  -1   9  -7  103.59    9.52
  -1  -9  -7  115.98    9.70
  -1  -9  -7   94.94    9.04
   1   9  -7  104.91    8.46
  -1   9  -5   97.23    9.21
   1  -9  -5  120.71   10.80
   1   9  -5  119.17    9.74
   1   9  -5  116.02   10.01
  -1   9  -5  126.00   10.24
  -1  -9  -5  108.67   10.61
  -1  -9  -3   99.83   10.46
   1   9  -3  105.86    9.42
  -1   9  -3  115.59   10.10
   1  -9  -3  103.56    9.74
   1   9  -1   20.34    4.23
  -1   9  -1   16.55    4.06
  -1  -9  -1   14.21    4.20
   1  -9  -1   14.27    3.76
  -1   9   1   21.74    4.39
   1  -9   1   26.82    4.83
  -1   9   3  109.99    9.70
  -1  -9   5  101.55    9.33
   1  -9   5   93.99    9.31
   1  -9   7  104.27   10.32
  -1  -9   7  113.83   10.59
   1  -9   9   35.96    6.72
  -1  -9   9   36.39    6.54
   1  -9  11   31.36    6.38
  -1  -9  11   30.13    6.09
  -1   9  11   40.33    5.92
   1   9  13    7.61    2.68
  -1  -9  13    6.36    2.53
   1  -9  13    4.36    2.47
  -1   9  13   11.35    3.00
  -1  10 -10  108.38    7.16
   1 -10 -10   98.87    6.48
   1 -10 -10  102.55    6.20
  -1 -10  -8  219.06   11.82
   1  10  -8  233.49   12.91
  -1  10  -8  244.43   12.94
  -1  10  -8  228.67   12.52
  -1 -10  -6  141.83   10.70
   1 -10  -6  118.32    9.95
   1  10  -6  146.20   10.52
  -1  10  -6  136.15    9.98
   1  10  -4   82.31    8.03
   1  10  -4  101.56    9.47
   1 -10  -4   80.28    8.65
  -1  10  -4   77.61    7.85
  -1 -10  -4   67.75    8.53
  -1  10  -4   71.16    7.51
  -1  10  -2  283.03   16.06
  -1 -10  -2  290.22   17.75
   1 -10  -2  296.17   17.00
   1  10   0  468.44   20.89
  -1  10   0  488.63   21.64
  -1  10   2  308.33   16.48
  -1 -10   2  269.33   17.95
  -1  10   2  276.41   15.06
  -1  10   4   57.25    6.84
  -1  10   6  128.85   10.35
  -1  10   8  228.73   14.07
  -1 -10   8  265.80   18.06
  -1 -10   8  247.90   15.14
   1  10   8  216.86   13.21
  -1 -10  10  101.22    9.04
  -1 -10  10   96.85    9.31
   1  10  10  102.98    8.23
  -1  10  10  105.14    8.49
   1 -11  -7  128.26    8.17
  -1  11  -7  130.10    7.93
   1  11  -7  137.22    8.33
  -1  11  -7  123.92    7.94
  -1 -11  -7  119.40    7.69
   1 -11  -5  105.83    8.77
  -1 -11  -5  104.23    8.48
  -1  11  -5  103.37    7.71
   1  11  -5  110.69    8.06
  -1  11  -3  160.37   10.12
   1 -11  -3  158.73   11.71
  -1 -11  -3  164.67   11.63
  -1  11  -3  159.75   10.12
   1  11  -3  170.36   10.37
   1  11  -3  157.90    9.89
   1  11  -1  180.76   10.96
  -1  11  -1  191.89   11.43
  -1  11   1  203.56   11.86
   1  11   1  184.41   11.21
  -1  11   3  146.68    9.75
   1  11   3  183.66   11.28
  -1 -11   3  154.52   12.59
  -1  11   3  165.45   10.98
  -1  11   5   94.84    8.28
   1  11   5  113.87    8.95
  -1 -11   5  102.86   11.41
  -1  11   5   90.91    7.70
  -1  11   7  104.50    8.07
  -1  11   7  118.75    8.59
  -1 -11   7  103.06    8.64
  -1  12  -2  416.95   15.28
   1  12  -2  404.56   15.15
   1  12   0  393.74   15.07
  -1  12   0  424.90   15.52
   1  12   0  413.62   15.68
  -1  12   2  410.00   15.69
   1  12   2  416.38   15.89
  -1  12   2  437.58   16.20
  -2   0 -20   65.57    4.49
  -2   0 -18  233.61   10.89
  -2   0 -16  667.14   23.38
   2   0 -16  648.30   23.48
  -2   0 -16  608.91   22.38
   2   0 -14  441.26   18.24
  -2   0 -14  430.52   18.29
  -2   0 -14  432.82   17.89
   2   0 -14  438.14   18.20
  -2   0 -14  425.61   17.59
  -2   0 -12  363.16   15.81
   2   0 -12  434.04   17.62
   2   0 -12  402.79   16.61
  -2   0 -12  422.81   16.86
  -2   0 -12  391.53   16.52
  -2   0 -12  412.57   17.08
  -2   0 -10  517.45   18.81
  -2   0 -10  525.98   19.15
   2   0 -10  557.48   19.76
  -2   0 -10  567.03   18.96
  -2   0  -8 1822.93   47.32
  -2   0  -8 1715.72   45.90
  -2   0  -8 1779.06   46.16
   2   0  -8 1895.58   47.39
  -2   0  -8 1856.97   46.78
  -2   0  -6 1929.61   46.88
  -2   0  -6 1818.34   45.63
  -2   0  -6 1903.51   47.66
   2   0  -4 3366.56   77.25
  -2   0  -4 3528.30   77.45
   2   0  -4 3363.08   77.15
   2   0  -2 4186.24   91.11
  -2   0  -2 3982.30   89.73
  -2   0  -2 4110.11   90.55
  -2   0  -2 4158.01   90.78
  -2   0  -2 4038.98   93.22
  -2   0  -2 3937.95   90.16
  -2   0   0   33.45    1.86
  -2   0   0   37.72    2.48
  -2   0   0   28.13    1.83
  -2   0   0   27.06    1.12
   2   0   0   29.14    1.91
  -2   0   0   34.54    2.80
  -2   0   2 3974.82   89.37
  -2   0   2 3890.82   88.18
  -2   0   2 3951.45   87.98
  -2   0   2 3839.02   89.27
  -2   0   4 3209.65   72.95
  -2   0   4 3032.05   69.49
  -2   0   6 2155.33   56.74
  -2   0   8 1865.62   52.03
  -2   0  12  331.58   19.40
  -2   0  12  273.56   17.11
   2   0  12  329.38   20.33
  -2   0  14  346.41   20.44
  -2   0  14  384.93   20.70
  -2   0  14  368.26   21.41
  -2   0  16  553.32   26.73
  -2   0  18  180.18   12.52
  -2   0  20   55.35    5.19
  -2   0  20   41.65    4.40
  -2  -1 -19  314.94   12.64
  -2   1 -17  764.83   25.39
   2   1 -17  772.15   25.74
  -2  -1 -17  774.45   25.19
  -2   1 -17  750.93   24.83
  -2   1 -15  837.16   28.64
   2   1 -15  872.55   28.72
  -2   1 -15  842.74   28.24
  -2  -1 -15  845.78   27.99
   2   1 -13  937.17   30.16
   2  -1 -13 1021.04   32.27
  -2   1 -13  910.06   29.65
  -2  -1 -13  924.90   30.17
   2  -1 -13  935.13   30.64
  -2   1 -13  911.71   30.07
   2   1 -13  990.11   31.50
   2   1 -13  954.83   29.92
  -2   1 -13  932.96   30.53
  -2  -1 -13  895.43   29.46
  -2  -1 -11 1164.17   34.11
  -2   1 -11 1071.66   32.33
  -2   1 -11 1080.38   32.84
  -2  -1 -11 1001.41   32.36
  -2   1 -11 1052.81   32.75
   2   1 -11 1145.00   33.63
  -2   1 -11 1124.44   33.53
   2  -1 -11 1216.46   34.98
  -2   1 -11 1114.29   33.15
  -2  -1 -11 1093.34   32.23
  -2  -1  -9 2121.35   53.80
  -2  -1  -9 2177.73   55.81
  -2   1  -9 1989.04   54.14
  -2  -1  -9 2215.85   54.69
  -2   1  -9 2164.75   55.60
   2  -1  -9 2209.22   56.61
   2  -1  -7 2580.06   64.83
  -2  -1  -7 2425.30   64.40
  -2   1  -7 2558.52   63.80
  -2  -1  -7 2673.32   63.17
   2  -1  -7 2493.08   65.24
  -2  -1  -7 2901.37   65.13
  -2   1  -7 2822.11   65.38
  -2  -1  -5 1127.83   29.33
   2  -1  -5  961.62   28.28
   2  -1  -5 1013.98   28.22
  -2  -1  -5 1046.77   26.60
  -2  -1  -5 1057.41   28.16
  -2   1  -5 1104.38   28.14
  -2   1  -5 1101.05   29.02
   2  -1  -5 1056.79   29.24
  -2  -1  -3 2628.63   66.11
  -2  -1  -3 2693.83   66.30
  -2   1  -3 2874.88   66.36
  -2   1  -3 2887.09   64.41
  -2   1  -3 2844.98   64.44
   2  -1  -3 2835.30   65.65
  -2   1  -1 3576.21   78.45
   2   1  -1 3551.60   78.54
  -2  -1  -1 3510.06   80.06
  -2   1  -1 3424.39   78.13
  -2  -1  -1 3553.09   79.63
  -2   1  -1 3547.96   78.79
  -2   1  -1 3442.32   78.60
  -2  -1  -1 3610.33   79.15
   2  -1  -1 3455.24   78.46
  -2  -1  -1 3600.95   78.36
   2  -1  -1 3561.28   78.31
  -2  -1  -1 3710.14   79.93
  -2   1  -1 3821.14   80.79
   2   1  -1 3384.25   78.49
  -2  -1  -1 3603.32   79.59
  -2  -1   1 3373.92   78.49
   2  -1   1 3540.41   77.38
   2  -1   1 3454.34   78.53
  -2   1   1 3582.39   79.81
  -2  -1   1 3367.60   78.51
  -2  -1   3 2554.28   58.60
  -2   1   3 2433.32   59.32
  -2   1   3 2481.52   58.23
   2  -1   3 2432.54   57.18
  -2  -1   3 2598.85   58.40
  -2  -1   3 2362.70   57.17
   2   1   3 2631.78   59.11
  -2  -1   5 1037.32   28.53
   2   1   5 1006.56   30.00
  -2  -1   5  999.92   27.65
  -2   1   5  948.60   28.23
   2  -1   5 1008.66   28.06
  -2  -1   7 2857.50   70.52
  -2  -1   7 2656.93   70.61
   2  -1   7 2782.08   72.12
   2   1   7 2815.09   72.79
   2  -1   9 2140.60   64.05
  -2  -1   9 2135.06   61.85
  -2  -1  11 1046.89   37.56
  -2   1  11  935.86   36.43
  -2  -1  11 1104.04   39.83
   2  -1  11 1012.40   40.32
  -2   1  11 1042.02   37.84
  -2  -1  11  945.98   36.81
  -2  -1  13  845.80   34.61
  -2   1  13  885.72   35.09
  -2  -1  13  837.90   32.64
  -2   1  13  717.64   31.34
  -2  -1  13  771.25   33.02
  -2   1  15  828.22   34.38
  -2  -1  15  763.36   33.04
  -2  -1  17  662.63   28.15
  -2   1  17  711.45   29.29
  -2   1  17  670.44   27.29
  -2  -1  19  247.77   13.57
  -2   1  19  280.36   13.92
  -2  -1  19  261.91   13.34
  -2   2 -20   32.68    3.01
  -2  -2 -20   28.46    2.75
  -2  -2 -18   31.51    3.90
  -2   2 -18   25.78    3.43
  -2   2 -18   24.26    3.27
   2   2 -18   21.06    3.22
  -2   2 -16   13.67    3.05
   2   2 -16    9.19    2.52
  -2   2 -16    8.17    2.61
  -2  -2 -16    9.19    2.60
  -2  -2 -16    7.73    2.58
  -2   2 -14   34.71    4.63
  -2  -2 -14   30.05    4.33
   2   2 -14   28.47    4.34
  -2   2 -14   23.97    4.13
   2  -2 -14   30.12    4.11
   2  -2 -12  191.26   10.77
  -2   2 -12  188.88   10.85
  -2   2 -12  198.92   11.38
  -2   2 -12  215.43   11.85
   2   2 -12  221.52   11.74
  -2  -2 -12  211.94   12.40
  -2  -2 -12  189.13   10.20
  -2   2 -12  224.50   12.20
  -2  -2 -12  209.05   11.29
  -2   2 -10   19.95    3.60
  -2  -2 -10   18.12    3.69
  -2  -2 -10   16.46    3.04
  -2   2 -10   22.71    3.58
  -2   2 -10   20.55    3.42
   2  -2  -8  125.96    8.25
  -2  -2  -8  135.48    9.02
  -2  -2  -8  139.54    8.21
  -2   2  -8  118.64    7.86
  -2  -2  -6    0.88    1.26
   2  -2  -6    1.06    1.07
  -2   2  -6    1.52    0.93
  -2  -2  -6    2.62    1.55
   2  -2  -6    1.68    1.50
  -2  -2  -4   20.22    2.45
  -2   2  -4   17.07    2.01
  -2  -2  -4   19.60    2.15
  -2  -2  -4   18.36    2.55
   2  -2  -4   16.21    2.56
   2  -2  -4   17.88    2.27
  -2   2  -4   20.23    2.26
   2   2  -4   14.09    1.97
  -2   2  -2  195.37    6.70
  -2  -2  -2  198.22    7.15
  -2  -2  -2  207.71    7.31
  -2  -2  -2  201.69    6.72
  -2   2  -2  197.20    7.14
  -2  -2  -2  185.22    7.02
   2  -2  -2  203.91    6.71
   2   2  -2  188.54    6.73
   2  -2  -2  182.36    6.80
  -2   2  -2  211.37    7.60
  -2  -2  -2  198.31    6.62
  -2  -2   0   16.39    1.68
  -2  -2   0   19.25    1.64
  -2  -2   0   19.16    1.84
  -2  -2   0   17.40    1.50
   2  -2   0   14.39    1.36
   2  -2   0   16.58    2.02
   2  -2   0   17.71    1.70
   2  -2   2  186.92    7.38
  -2  -2   2  219.00    8.16
  -2  -2   2  208.85    7.66
  -2  -2   2  185.89    7.58
  -2  -2   4   13.81    2.02
   2  -2   4   10.27    1.73
  -2  -2   4   16.26    2.31
  -2  -2   4   12.73    1.86
  -2   2   6    0.61    1.45
  -2  -2   6    2.36    1.47
  -2  -2   6    5.68    2.15
  -2  -2   6    4.26    1.79
   2   2   6    0.37    1.48
   2  -2   6   -0.59    1.18
   2  -2   8  123.09   10.02
   2   2   8  114.97   10.02
  -2   2   8  123.10    9.02
  -2  -2   8  128.26    9.84
  -2   2  10   13.68    4.04
  -2  -2  10   15.68    4.42
   2  -2  10   11.30    4.02
  -2   2  12  188.57   14.59
  -2  -2  12  191.11   14.96
  -2  -2  12  191.06   15.11
  -2  -2  14   26.35    6.05
  -2   2  14   30.55    6.25
  -2  -2  16    6.38    3.70
  -2   2  16    9.10    3.95
  -2   2  18   18.68    3.82
  -2  -2  18   26.32    4.66
  -2  -2  18   16.48    3.85
   2  -2  18   18.57    4.44
  -2   2  18   19.87    4.33
  -2  -2  20   25.41    3.37
  -2   2  20   23.45    3.18
  -2  -2  20   28.42    3.44
   2   3 -19   58.54    4.37
  -2  -3 -19   58.42    4.50
  -2   3 -17   31.20    3.86
  -2   3 -17   32.21    4.16
  -2  -3 -17   36.71    4.47
  -2   3 -17   42.17    4.50
   2  -3 -17   28.37    3.57
   2   3 -17   35.96    4.30
  -2   3 -15   22.87    3.72
   2   3 -15   23.46    4.00
  -2   3 -15   32.69    4.53
   2  -3 -15   22.93    3.62
  -2  -3 -15   27.41    4.36
  -2   3 -13  726.73   25.62
  -2   3 -13  687.69   25.22
  -2  -3 -13  681.57   24.70
  -2  -3 -13  702.56   26.39
  -2   3 -13  720.93   26.12
   2  -3 -13  669.10   24.42
  -2  -3 -13  691.31   23.55
  -2  -3 -13  702.01   26.00
  -2  -3 -11  754.90   28.10
  -2   3 -11  768.28   27.04
  -2  -3 -11  774.29   28.24
   2  -3 -11  784.54   28.92
  -2  -3 -11  759.49   24.82
  -2  -3 -11  787.24   26.82
  -2  -3 -11  825.54   29.09
  -2   3 -11  781.03   26.81
  -2   3 -11  812.55   28.10
  -2   3  -9  127.29    8.96
  -2  -3  -9  122.57    9.28
  -2   3  -9  128.92    8.26
   2  -3  -9  122.17    8.90
  -2  -3  -9  127.62    9.18
   2  -3  -9  130.29    9.58
   2  -3  -7  329.84   13.95
  -2   3  -7  330.89   13.19
  -2  -3  -7  337.37   14.78
   2  -3  -7  299.96   14.22
  -2  -3  -7  339.35   14.04
   2   3  -5 1339.95   35.80
   2  -3  -5 1361.92   36.61
  -2  -3  -5 1355.21   35.69
  -2  -3  -5 1457.09   36.90
   2  -3  -5 1309.85   38.11
  -2   3  -5 1340.91   35.43
  -2   3  -5 1356.01   35.58
  -2   3  -3 4312.26   99.79
  -2  -3  -3 4447.12   99.69
  -2  -3  -3 4344.19  100.03
   2  -3  -3 4459.50   99.71
  -2  -3  -3 4460.11  100.72
  -2   3  -3 4274.68  100.06
   2  -3  -3 4454.97  100.75
   2  -3  -3 4303.75  102.24
   2   3  -3 4258.77   99.92
  -2  -3  -1  980.31   25.62
  -2  -3  -1 1012.49   26.27
  -2  -3  -1 1051.60   26.63
  -2  -3  -1 1012.72   25.76
   2  -3  -1 1003.60   26.58
  -2  -3   1  905.57   23.83
  -2  -3   1  904.40   23.70
  -2  -3   1  922.59   24.65
   2  -3   1  896.93   23.60
   2  -3   1  980.81   24.40
  -2  -3   1  907.93   23.65
   2  -3   1  923.41   24.97
   2  -3   3 4374.53   98.57
  -2  -3   3 4276.27   99.78
   2  -3   3 4309.96   99.52
  -2  -3   3 4204.14   99.97
  -2  -3   3 4450.53  100.35
  -2  -3   5 1400.88   37.00
  -2  -3   5 1339.11   38.09
  -2  -3   5 1396.88   37.38
  -2   3   7  386.89   15.99
  -2  -3   7  341.84   15.09
  -2  -3   7  382.03   16.50
   2  -3   7  365.98   15.76
   2   3   7  396.55   17.33
  -2  -3   9  168.34   12.33
   2  -3   9  168.74   12.30
  -2  -3   9  143.09   11.01
   2   3   9  161.73   12.52
  -2   3   9  139.67   10.81
  -2   3  11  765.62   32.03
  -2  -3  11  877.57   34.73
  -2  -3  11  752.97   32.53
   2   3  11  743.38   33.37
  -2   3  11  688.55   30.16
  -2  -3  11  812.01   33.15
   2  -3  13  688.78   32.89
  -2  -3  13  672.72   30.55
  -2   3  13  667.78   30.86
  -2  -3  13  690.06   31.03
  -2  -3  13  593.70   29.46
  -2  -3  15   20.61    5.26
  -2  -3  15   28.32    5.95
   2  -3  15   24.43    6.08
  -2   3  15   24.09    5.75
   2  -3  17   24.14    5.39
  -2   3  17   25.61    5.18
  -2  -3  17   25.08    4.95
  -2  -3  17   19.01    4.32
  -2  -3  19   51.46    5.38
  -2  -3  19   58.79    5.71
  -2   3  19   64.12    5.84
  -2   3  19   62.87    5.54
   2   4 -18   77.33    5.38
  -2   4 -18   70.99    5.25
  -2   4 -18   78.79    5.34
  -2  -4 -18   76.30    5.46
  -2   4 -16   40.04    4.77
   2   4 -16   37.94    4.54
  -2   4 -16   36.85    4.40
  -2  -4 -16   32.89    4.46
   2  -4 -16   39.04    4.41
   2   4 -14  224.86   12.27
  -2   4 -14  212.52   11.86
  -2   4 -14  208.73   12.18
   2  -4 -14  188.57   11.21
  -2  -4 -14  211.03   12.53
  -2   4 -12  697.44   25.44
  -2   4 -12  658.89   25.28
  -2  -4 -12  659.54   23.00
  -2  -4 -12  667.82   26.32
  -2  -4 -12  723.26   27.90
  -2  -4 -12  682.53   23.55
  -2   4 -12  738.79   26.94
  -2  -4 -10  368.79   18.79
  -2  -4 -10  388.09   18.67
   2  -4 -10  391.11   18.37
   2  -4 -10  355.04   18.65
  -2   4 -10  382.84   17.54
  -2   4 -10  406.71   17.37
  -2  -4 -10  414.72   16.36
   2  -4 -10  424.25   18.33
  -2   4 -10  413.19   18.99
  -2  -4 -10  347.69   18.19
  -2  -4  -8  546.94   22.15
  -2   4  -8  565.97   19.98
  -2  -4  -8  527.71   21.60
  -2  -4  -8  545.92   20.94
  -2   4  -8  518.29   20.31
   2  -4  -8  508.96   21.43
   2  -4  -8  515.67   20.62
   2  -4  -6  625.88   22.48
  -2   4  -6  663.07   21.23
  -2   4  -6  665.20   21.60
  -2  -4  -6  683.24   21.93
  -2  -4  -6  675.40   22.73
   2  -4  -6  630.71   24.24
   2   4  -6  653.05   21.74
  -2   4  -4  531.84   17.62
   2   4  -4  558.15   18.01
  -2  -4  -4  564.19   17.67
  -2   4  -4  567.62   17.77
   2  -4  -4  555.25   18.90
  -2  -4  -4  602.18   18.92
   2  -4  -4  536.18   17.35
   2  -4  -4  533.16   19.88
  -2  -4  -2 2073.50   50.46
   2  -4  -2 2033.81   49.77
  -2  -4  -2 2082.82   49.98
   2  -4  -2 1977.50   50.94
  -2  -4   0 2567.97   62.55
  -2  -4   0 2642.03   62.91
  -2  -4   0 2700.68   63.99
   2  -4   0 2660.42   62.74
   2  -4   0 2644.39   63.41
  -2  -4   2 2124.60   52.51
   2  -4   2 2095.40   51.84
  -2  -4   2 2064.51   52.14
  -2  -4   2 2151.82   53.03
  -2  -4   2 2164.02   52.19
   2  -4   2 2165.82   52.10
   2  -4   4  527.66   16.56
  -2  -4   4  495.75   17.58
  -2  -4   4  514.15   17.64
  -2  -4   4  502.18   17.37
  -2  -4   6  647.62   22.47
  -2  -4   6  626.39   22.67
  -2  -4   8  589.17   24.07
   2   4   8  574.84   24.13
  -2   4   8  543.18   22.22
  -2   4  10  437.19   22.11
  -2  -4  10  456.12   23.22
  -2  -4  10  451.95   23.36
   2   4  10  465.59   24.23
  -2   4  10  379.77   20.24
  -2  -4  10  388.63   21.17
  -2  -4  12  676.82   31.16
  -2  -4  12  673.18   31.09
   2  -4  12  613.33   31.43
  -2  -4  12  787.45   33.62
  -2   4  12  663.93   30.06
  -2   4  12  536.40   26.98
  -2   4  14  176.86   14.24
  -2  -4  14  159.97   14.03
   2  -4  14  143.52   14.84
  -2  -4  14  153.90   13.91
  -2   4  14  151.37   13.14
  -2  -4  16   35.43    6.17
   2  -4  16   28.70    6.33
  -2  -4  16   50.82    7.12
   2   4  16   38.31    7.06
  -2   4  16   44.44    6.73
  -2  -4  18   71.85    6.81
  -2  -4  18   65.83    6.54
   2   4  18   83.92    7.94
  -2   4  18   83.06    7.16
  -2   4  18   76.22    6.72
   2   5 -17  595.68   19.40
  -2  -5 -17  589.52   19.75
  -2   5 -17  603.38   19.70
   2  -5 -17  610.57   19.16
  -2   5 -17  619.82   19.45
  -2  -5 -17  589.14   19.65
  -2   5 -15  783.23   26.44
  -2   5 -15  808.14   26.18
   2   5 -15  780.14   26.15
   2  -5 -15  778.98   25.70
  -2  -5 -15  810.02   26.95
  -2   5 -13  589.34   23.38
   2   5 -13  635.30   22.34
   2  -5 -13  606.36   22.90
  -2  -5 -13  590.21   24.17
   2  -5 -11  804.81   32.13
  -2  -5 -11  817.50   31.68
  -2  -5 -11  803.95   32.03
  -2   5 -11  870.48   30.79
  -2  -5 -11  932.49   29.06
  -2   5 -11  888.06   31.88
   2  -5 -11  905.35   30.37
   2  -5  -9 1714.62   51.39
  -2   5  -9 1802.64   49.77
   2  -5  -9 1559.19   51.70
  -2   5  -9 1729.53   50.53
   2   5  -9 1861.95   51.08
  -2   5  -9 1774.86   50.42
  -2  -5  -9 1831.28   48.92
  -2  -5  -9 1739.24   53.23
   2  -5  -9 1795.03   51.41
  -2  -5  -9 1768.10   52.05
  -2  -5  -9 1691.08   52.26
   2  -5  -9 1571.73   52.13
   2  -5  -9 1794.85   51.23
   2  -5  -7 2239.03   61.36
   2  -5  -7 2248.10   59.60
  -2   5  -7 2101.21   57.66
  -2   5  -7 2146.01   58.65
  -2  -5  -7 2326.56   61.74
   2  -5  -7 2198.03   60.90
   2  -5  -7 2129.04   62.35
   2  -5  -7 2102.77   61.05
  -2  -5  -7 2317.15   59.09
   2  -5  -7 2264.61   61.83
  -2  -5  -7 2238.39   60.93
  -2   5  -7 2338.31   58.67
  -2   5  -7 2188.16   58.94
   2   5  -7 2262.57   59.37
   2   5  -5 2578.09   66.09
  -2   5  -5 2660.44   66.34
   2  -5  -5 2661.64   67.76
  -2  -5  -5 2584.65   66.05
   2  -5  -5 2550.48   69.86
  -2  -5  -5 2688.22   65.97
  -2   5  -3 2292.43   55.93
   2   5  -3 2194.87   55.81
   2  -5  -3 2134.82   54.69
  -2  -5  -3 2158.83   55.35
  -2  -5  -3 2269.74   55.35
   2  -5  -3 2204.73   56.55
   2  -5  -3 2119.69   57.98
  -2  -5  -1 3189.16   76.01
   2  -5  -1 3166.91   77.05
   2  -5   1 3156.18   75.05
   2  -5   1 3205.42   74.73
  -2  -5   1 2984.07   74.02
  -2  -5   1 3059.28   74.43
   2  -5   3 2064.77   52.51
  -2  -5   3 2073.65   53.33
  -2  -5   3 2012.38   52.72
   2  -5   3 2048.09   52.84
  -2  -5   3 2075.96   52.96
  -2  -5   3 2146.55   54.21
  -2  -5   5 2698.31   69.76
  -2  -5   5 2714.08   68.62
  -2  -5   7 2337.59   63.98
  -2  -5   7 2412.34   64.90
  -2  -5   7 2413.66   65.11
  -2  -5   9 1681.84   53.04
  -2  -5   9 1731.27   54.58
  -2  -5   9 1751.55   54.22
   2   5   9 1790.53   56.01
  -2   5   9 1668.44   52.03
   2  -5  11  859.62   37.72
  -2  -5  11  873.06   36.91
  -2  -5  11  890.65   36.95
  -2   5  11  826.87   34.52
  -2  -5  11  887.63   37.05
  -2   5  11  748.36   32.29
  -2  -5  13  648.57   31.31
  -2  -5  13  677.92   32.01
  -2   5  13  636.82   29.70
   2  -5  13  601.24   32.16
  -2   5  15  859.68   33.38
  -2  -5  15  784.17   32.71
  -2  -5  15  873.51   33.86
  -2   5  15  744.08   30.90
   2  -5  15  874.59   36.04
   2   5  17  620.77   25.16
  -2   5  17  562.85   22.18
  -2  -5  17  557.94   22.36
   2   6 -16  175.92    8.83
  -2   6 -16  181.50    9.16
  -2  -6 -16  169.98    8.90
  -2   6 -16  179.09    8.88
  -2  -6 -16  175.53    9.20
   2  -6 -16  187.41    8.82
   2   6 -14  121.04    7.81
  -2   6 -14  114.02    8.42
  -2  -6 -14  115.58    7.63
   2  -6 -14  110.12    7.69
   2  -6 -14  130.06    8.32
  -2  -6 -14  106.87    8.61
  -2  -6 -14  129.27    9.10
  -2  -6 -12    9.52    3.25
  -2   6 -12   11.90    3.21
  -2  -6 -12   13.72    3.71
   2  -6 -12   11.14    2.90
   2  -6 -12    9.93    2.72
  -2  -6 -10    7.01    3.17
   2  -6 -10    6.65    2.55
  -2   6 -10   11.52    2.81
  -2  -6 -10    8.69    2.52
  -2   6 -10    9.22    3.20
   2   6 -10    7.63    3.04
  -2   6 -10   14.38    3.74
  -2  -6 -10   12.34    4.02
  -2  -6  -8  196.48   12.92
   2  -6  -8  204.92   13.39
   2  -6  -8  191.20   12.69
   2  -6  -8  193.16   13.43
  -2   6  -8  192.73   12.22
  -2  -6  -8  194.65   13.18
  -2   6  -8  196.47   11.53
   2   6  -8  200.27   12.50
   2  -6  -8  225.50   13.58
  -2  -6  -8  195.41   11.46
  -2   6  -6  333.29   15.69
   2  -6  -6  365.43   17.94
  -2  -6  -6  346.84   16.39
   2  -6  -6  318.35   16.37
  -2   6  -6  342.46   15.48
   2  -6  -6  288.24   16.86
   2   6  -6  318.57   15.43
  -2   6  -6  346.84   15.75
   2   6  -6  338.10   15.73
  -2  -6  -6  366.58   16.15
  -2   6  -6  321.43   15.51
  -2   6  -6  318.99   15.82
  -2  -6  -6  336.99   16.33
  -2   6  -4  439.51   18.13
   2   6  -4  435.69   18.00
   2  -6  -4  404.31   20.48
   2  -6  -4  440.41   18.66
   2  -6  -4  450.04   17.50
  -2   6  -4  405.50   17.40
  -2   6  -4  434.65   18.32
  -2   6  -4  408.02   18.21
  -2  -6  -2   40.69    4.42
  -2   6  -2   48.99    5.22
   2  -6  -2   39.63    4.43
  -2  -6  -2   43.41    5.28
   2  -6  -2   45.92    4.83
  -2  -6  -2   38.74    4.61
  -2  -6  -2   35.15    4.36
  -2  -6   0   60.53    5.44
   2  -6   0   73.40    5.83
   2  -6   0   71.34    5.91
   2  -6   2   21.96    3.35
   2  -6   2   20.68    3.24
  -2  -6   2   16.95    3.12
  -2  -6   2   27.62    3.69
   2  -6   4  449.68   18.08
   2  -6   4  456.58   17.62
  -2  -6   4  467.21   18.73
  -2  -6   4  469.05   18.24
  -2  -6   4  446.87   18.24
  -2  -6   4  423.83   18.09
  -2  -6   6  347.68   16.72
  -2  -6   6  339.11   16.07
  -2  -6   6  323.18   16.62
   2  -6   6  364.65   16.85
  -2  -6   8  215.92   14.28
  -2   6   8  231.88   14.05
  -2  -6  10   11.51    4.29
  -2   6  10    9.28    3.65
  -2  -6  12   22.47    5.91
  -2   6  12   20.81    5.21
  -2  -6  14  132.77   12.25
  -2   6  14  130.14   11.68
  -2  -6  16  180.06   11.57
  -2  -7 -15   13.33    2.24
  -2   7 -15   16.61    2.77
  -2   7 -15   14.36    2.54
  -2  -7 -15   15.04    2.69
   2   7 -15   16.95    2.43
   2  -7 -15   13.68    2.30
   2  -7 -15   15.98    2.39
   2   7 -15   13.26    2.47
   2  -7 -13   10.03    2.41
  -2  -7 -13    9.95    3.03
   2   7 -13    8.43    2.22
   2  -7 -13    8.71    2.36
  -2   7 -13   10.09    2.81
  -2  -7 -11   31.29    5.55
  -2   7 -11   41.71    5.89
   2   7 -11   45.68    5.26
   2  -7 -11   44.45    5.39
  -2  -7  -9   38.45    6.18
   2  -7  -9   28.34    4.74
  -2  -7  -9   37.01    4.98
   2   7  -9   31.41    4.68
  -2   7  -9   26.17    4.35
  -2   7  -9   30.16    5.38
   2   7  -9   31.68    5.46
  -2   7  -9   25.82    4.90
  -2  -7  -7   42.36    6.14
   2   7  -7   47.87    6.25
   2  -7  -7   49.56    6.33
   2   7  -7   51.91    6.03
  -2  -7  -7   46.24    6.11
  -2   7  -7   52.92    6.04
  -2   7  -7   52.85    6.50
   2  -7  -7   57.48    6.82
  -2  -7  -7   52.01    6.04
   2  -7  -7   41.61    6.19
  -2   7  -5   14.02    3.29
   2   7  -5   10.66    2.92
  -2  -7  -5   15.17    3.46
  -2   7  -5   17.49    3.85
  -2   7  -5   17.45    3.57
  -2  -7  -5   15.58    3.46
   2  -7  -5   19.00    4.37
  -2   7  -5   14.26    3.21
  -2  -7  -5   15.72    4.21
   2   7  -5   20.17    3.62
   2  -7  -5   15.22    3.47
  -2  -7  -3   60.11    6.30
  -2   7  -3   54.01    6.02
   2   7  -3   44.76    5.50
  -2   7  -3   58.94    6.48
  -2  -7  -3   57.70    6.86
  -2  -7  -3   50.26    5.73
  -2   7  -3   60.53    6.47
   2  -7  -3   47.48    5.77
  -2  -7  -3   63.12    6.02
  -2  -7  -1    0.84    1.54
   2  -7  -1   -0.46    1.46
  -2   7  -1    0.46    1.44
  -2  -7  -1    5.11    2.00
  -2   7  -1    0.92    1.70
   2  -7  -1    0.43    1.36
  -2  -7  -1   -2.75    1.93
   2  -7  -1    0.39    1.16
   2  -7   1    0.41    1.37
  -2  -7   1    1.23    1.51
  -2   7   1    0.92    1.45
   2  -7   1    1.73    1.73
  -2  -7   1   -0.42    1.56
   2  -7   1   -0.44    2.06
  -2  -7   1    3.48    2.41
  -2  -7   3   59.62    6.26
   2  -7   3   53.06    5.73
  -2  -7   3   58.60    6.14
  -2  -7   3   56.67    6.25
  -2  -7   3   49.34    5.79
  -2  -7   5   17.78    3.83
  -2  -7   5   14.84    3.58
  -2  -7   5   11.42    3.19
  -2  -7   7   44.80    6.46
  -2  -7   7   42.89    6.25
   2  -7   7   52.34    7.18
  -2  -7   7   40.65    5.96
  -2  -7   9   36.48    6.43
  -2  -7  11   52.04    8.22
  -2   7  11   42.63    7.18
  -2  -7  13    7.47    3.62
  -2   7  13    4.77    2.94
  -2  -7  15   13.02    3.49
  -2   7  15   15.38    3.59
  -2  -7  15   14.49    3.46
  -2  -8 -14   49.11    4.79
  -2   8 -14   33.76    3.67
  -2   8 -14   50.18    4.17
   2   8 -14   46.96    4.11
  -2  -8 -14   44.11    3.82
   2  -8 -14   38.51    3.72
   2   8 -14   39.26    3.65
   2  -8 -14   39.07    3.48
  -2  -8 -14   46.76    4.60
  -2  -8 -12   17.64    4.04
  -2  -8 -12   21.71    4.16
   2   8 -12   25.64    3.52
  -2  -8 -12   18.74    3.00
  -2   8 -12   21.48    3.74
   2  -8 -12   22.04    3.15
   2  -8 -12   15.96    2.94
  -2  -8 -10   51.49    6.80
  -2  -8 -10   46.99    6.69
   2   8 -10   47.30    5.31
  -2   8 -10   45.66    6.12
   2  -8 -10   46.47    5.45
  -2  -8  -8  195.35   13.57
  -2   8  -8  184.60   12.61
  -2   8  -8  192.51   12.81
   2   8  -8  204.69   12.08
   2   8  -8  188.91   12.86
  -2  -8  -8  189.87   12.17
   2  -8  -8  192.76   12.14
  -2  -8  -8  222.81   12.61
  -2  -8  -8  209.55   13.97
  -2  -8  -6  120.26   10.16
   2  -8  -6  115.59   10.76
   2   8  -6  102.32    8.61
  -2  -8  -6  122.31   10.59
   2   8  -6   99.74    9.28
  -2   8  -6  138.97   10.57
   2  -8  -6  119.72   10.00
  -2  -8  -6  113.32    9.83
  -2  -8  -4  137.32   10.20
  -2   8  -4  140.82   10.79
  -2  -8  -4  153.78   11.00
  -2  -8  -4  123.11    9.47
   2  -8  -4  136.04   11.20
  -2  -8  -4  147.27   12.21
  -2   8  -4  143.06   10.41
  -2   8  -2  200.60   13.00
  -2   8  -2  222.60   13.41
   2  -8  -2  197.96   12.62
   2  -8  -2  216.26   13.54
  -2  -8  -2  222.92   12.98
  -2  -8  -2  194.23   14.04
  -2  -8  -2  196.65   11.86
  -2   8   0   33.36    5.34
   2  -8   0   39.39    5.59
  -2  -8   0   33.79    4.90
  -2   8   0   40.41    5.78
   2  -8   0   34.48    5.11
  -2  -8   0   36.48    5.79
   2  -8   2  270.03   14.80
   2  -8   2  254.02   14.24
  -2  -8   2  257.28   14.37
   2  -8   2  238.73   13.95
  -2   8   2  257.98   14.85
  -2  -8   4  135.90   10.32
  -2  -8   4  127.08   10.02
   2  -8   4  146.22   10.78
   2  -8   6  111.82    9.96
  -2  -8   6  116.38    9.97
  -2  -8   6  117.01   10.07
  -2  -8   8  178.42   13.32
  -2  -8   8  185.96   13.79
   2  -8   8  190.11   14.29
  -2  -8  10   61.86    9.02
   2  -8  10   56.94    8.98
  -2  -8  10   67.20    8.67
  -2   8  10   48.60    7.30
  -2  -8  12   35.86    6.20
   2  -8  12   38.48    6.99
  -2  -8  12   30.93    6.14
  -2   8  12   28.57    5.39
  -2  -8  14   42.34    5.35
  -2  -8  14   44.40    5.40
   2   8  14   47.93    6.23
  -2   8  14   46.86    5.63
  -2  -9 -13  489.25   15.36
   2   9 -13  524.15   15.91
  -2   9 -13  508.94   16.36
  -2  -9 -13  482.30   16.15
   2  -9 -13  510.37   15.90
  -2   9 -11  546.10   20.02
   2  -9 -11  541.45   18.70
  -2  -9 -11  532.03   18.19
   2   9 -11  551.13   18.73
  -2  -9 -11  561.26   21.18
  -2  -9 -11  529.70   20.25
  -2  -9  -9  386.15   18.89
  -2   9  -9  385.74   17.67
  -2   9  -9  400.21   18.10
   2  -9  -9  416.14   18.11
   2   9  -9  415.43   18.54
   2  -9  -9  370.99   16.13
   2   9  -9  392.47   16.51
  -2  -9  -9  352.82   17.97
   2  -9  -7  585.74   26.23
  -2   9  -7  672.18   25.74
   2   9  -7  600.85   23.20
   2   9  -7  701.44   26.43
  -2  -9  -7  655.07   25.56
   2  -9  -7  651.90   24.38
  -2  -9  -7  632.84   25.96
   2  -9  -5 1210.87   42.48
  -2  -9  -5 1226.90   42.56
  -2   9  -5 1201.68   39.80
   2   9  -5 1242.02   40.58
  -2   9  -5 1258.58   40.72
  -2  -9  -5 1249.87   40.27
  -2   9  -3 1382.23   43.14
   2  -9  -3 1374.91   45.22
  -2   9  -3 1371.48   44.07
  -2  -9  -3 1351.67   46.99
  -2  -9  -3 1426.34   43.52
  -2   9  -1  544.53   23.15
   2   9  -1  552.46   23.10
   2  -9  -1  544.62   23.60
  -2  -9  -1  518.59   24.52
  -2   9  -1  557.25   23.68
  -2   9   1  651.58   25.58
   2  -9   1  600.91   24.60
  -2   9   1  616.18   25.15
  -2   9   3 1541.83   48.08
   2  -9   5 1319.91   42.04
  -2  -9   5 1221.38   40.74
  -2   9   5 1253.71   42.03
   2  -9   7  650.96   27.65
  -2  -9   7  637.83   26.72
  -2   9   7  644.68   27.36
  -2   9   9  352.81   19.22
   2  -9   9  391.74   21.14
  -2  -9   9  391.17   22.05
  -2  -9   9  408.97   20.81
  -2   9  11  601.30   24.11
  -2  -9  11  618.23   25.74
  -2  -9  13  540.55   19.75
   2   9  13  575.24   21.05
  -2  10 -10  115.73    7.23
   2 -10 -10  118.05    6.87
   2 -10 -10  117.95    6.47
  -2 -10 -10  121.51    7.48
   2 -10  -8  106.28    7.99
  -2 -10  -8  110.61    7.65
  -2  10  -8  117.10    8.35
  -2  10  -8  121.11    8.47
   2  10  -8   99.55    7.93
   2  10  -8  102.01    7.10
  -2 -10  -8   91.63    7.91
  -2 -10  -6  100.89    8.74
  -2  10  -6  112.39    8.83
  -2  10  -6  111.28    8.68
   2  10  -6  103.84    8.63
   2 -10  -6   93.75    8.86
   2 -10  -4   78.84    8.38
  -2 -10  -4   70.47    8.23
  -2  10  -4   61.00    6.72
   2  10  -4   65.24    7.08
   2 -10  -2  130.16   10.67
  -2 -10  -2  124.83   11.20
  -2  10  -2  131.43   10.30
  -2  10  -2  128.71    9.55
  -2 -10   0  324.49   17.55
   2  10   0  367.37   17.34
  -2  10   0  375.25   17.71
  -2  10   0  366.12   17.83
  -2  10   2  132.95   10.35
  -2 -10   2  139.69   12.40
  -2  10   2  140.29   10.47
  -2  10   4   62.82    7.31
  -2 -10   4   74.64   10.46
  -2  10   4   81.33    8.21
  -2  10   6   97.13    9.10
  -2 -10   6   92.84   11.76
  -2 -10   8  110.29    9.92
  -2 -10   8  136.10   12.04
  -2  10   8  118.49    9.77
  -2  10  10  125.91    9.01
  -2 -11  -7  110.03    6.79
  -2  11  -7  109.40    6.91
  -2  11  -7   99.85    6.29
   2 -11  -7  114.43    7.32
  -2 -11  -5  102.58    7.98
  -2  11  -5  115.21    7.87
  -2  11  -5  105.09    7.40
   2  11  -5  101.07    7.29
   2 -11  -5  111.55    8.73
   2  11  -3  112.12    7.90
  -2 -11  -3  113.92    9.24
  -2  11  -3  128.47    8.47
   2 -11  -3  114.71    9.90
  -2 -11  -1  198.83   12.08
  -2  11  -1  205.35   11.72
  -2  11  -1  219.95   11.72
   2  11  -1  207.47   11.36
  -2  11   1  225.17   12.28
   2  11   1  205.37   11.32
  -2  11   1  193.82   11.03
   2  11   3  109.79    8.44
  -2  11   3  129.48    9.22
  -2 -11   3  102.83    9.97
  -2  11   3  116.27    8.52
  -2  11   5  115.14    8.73
   2  11   5  128.99    9.29
  -2 -11   5  111.68   10.95
  -2 -11   7  128.67    9.22
  -2  11   7  103.29    7.86
  -2 -11   7  134.87   10.73
  -3   0 -20    1.23    0.87
  -3   0 -18   -0.29    1.15
  -3   0 -18    0.65    1.57
  -3   0 -16   -0.39    1.42
  -3   0 -14   -1.32    2.82
  -3   0 -14    0.82    1.64
  -3   0 -12   -0.40    1.83
  -3   0 -12    0.39    1.07
  -3   0 -10    0.34    1.08
  -3   0 -10    4.17    1.68
  -3   0  -8   -0.30    1.05
  -3   0  -6    0.23    0.88
  -3   0  -6    0.26    1.09
  -3   0  -4    0.96    1.04
  -3   0  -4    2.40    0.83
  -3   0  -2    0.25    0.67
  -3   0  -2    0.25    1.05
  -3   0  -2    0.21    0.56
  -3   0  -2    1.07    0.72
  -3   0   0    0.23    1.03
   3   0   0    0.25    0.78
  -3   0   0    0.49    0.64
  -3   0   2    1.19    0.85
  -3   0   2    0.98    0.96
  -3   0   2    0.84    0.96
  -3   0   4   -1.02    1.24
  -3   0   4    0.98    0.87
  -3   0   4   -0.28    1.25
  -3   0   6   -0.42    1.63
  -3   0   8    0.51    1.62
  -3   0  10    1.74    1.82
  -3   0  10   -0.56    1.64
  -3   0  12   -0.72    2.78
  -3   0  12    2.23    2.73
  -3   0  14    1.48    3.58
  -3   0  14    0.76    2.69
  -3   0  16    0.69    2.54
  -3   0  16    1.31    2.06
  -3   0  18   -0.50    1.99
  -3   0  18    1.37    1.83
  -3   0  20    0.25    1.02
  -3   1 -19  255.96   10.26
  -3  -1 -19  275.44   11.11
  -3   1 -19  260.19   10.86
  -3   1 -17  362.74   15.11
  -3  -1 -17  372.69   15.40
  -3  -1 -17  400.75   16.32
  -3   1 -15  604.19   22.66
  -3  -1 -15  616.01   22.54
  -3  -1 -13  632.59   23.94
  -3   1 -13  608.75   22.57
  -3   1 -13  592.42   22.53
  -3  -1 -13  577.27   21.85
  -3   1 -11  667.38   23.23
  -3   1 -11  653.66   23.01
  -3  -1 -11  660.72   23.45
  -3  -1 -11  671.24   23.09
  -3  -1 -11  632.14   22.29
  -3  -1  -9  426.33   16.47
  -3   1  -9  445.95   16.82
  -3  -1  -7 1104.35   30.01
  -3   1  -7 1022.75   29.18
  -3   1  -5 4413.25   98.85
   3  -1  -5 4132.61   98.13
  -3   1  -5 4059.54   96.75
   3  -1  -5 4195.79   98.98
  -3  -1  -5 4277.87   99.52
  -3   1  -5 4211.00   98.22
  -3  -1  -3 4000.15  100.32
  -3   1  -3 4204.12  101.48
  -3   1  -3 4356.53   98.36
   3  -1  -3 4428.58   98.69
  -3  -1  -3 4126.00  101.45
  -3  -1  -3 4459.31   98.86
  -3  -1  -3 4452.92   98.34
  -3  -1  -1  897.29   25.00
  -3  -1  -1  857.51   22.17
  -3  -1  -1  832.25   22.05
  -3  -1  -1  868.65   21.99
  -3  -1  -1  815.44   21.55
  -3   1  -1  849.91   23.05
  -3   1  -1  839.72   21.21
  -3   1  -1  775.33   24.67
  -3   1   1 1269.30   32.68
  -3   1   1 1157.66   29.97
  -3  -1   1 1147.79   29.90
  -3   1   1 1268.83   31.81
   3  -1   1 1176.23   30.20
  -3  -1   3 4611.35  100.81
  -3   1   3 4260.76  102.94
  -3   1   3 4389.25  102.98
  -3  -1   3 4228.99  101.14
  -3  -1   5 4574.53  104.88
  -3  -1   5 4264.56  102.06
  -3  -1   7  992.54   32.40
  -3   1   7 1022.39   32.91
  -3  -1   7  929.83   29.27
  -3  -1   9  359.27   17.22
  -3   1   9  351.58   17.75
  -3  -1  11  805.59   32.85
  -3   1  11  749.38   29.76
  -3   1  13  590.00   27.95
  -3  -1  13  624.40   28.37
  -3  -1  13  637.63   28.22
  -3   1  15  601.46   27.88
  -3  -1  15  598.07   27.41
  -3   1  15  647.81   28.35
  -3  -1  15  614.06   27.06
  -3   1  17  355.59   18.44
  -3  -1  17  331.61   17.96
  -3   1  17  378.57   18.76
  -3  -1  17  352.14   17.66
  -3   1  19  215.08   11.28
  -3   1  19  215.08   10.98
  -3   2 -18    5.01    1.63
  -3  -2 -18    3.65    1.52
  -3   2 -16    9.55    2.62
  -3  -2 -16    4.51    1.97
  -3  -2 -16    5.00    2.18
  -3   2 -14   10.55    2.93
  -3  -2 -14    4.56    2.44
  -3  -2 -14    6.10    2.61
  -3   2 -12  165.11   10.40
  -3   2 -12  155.04    9.98
  -3  -2 -12  159.00   10.84
  -3   2 -12  142.85    9.66
  -3   2 -12  152.24   10.01
  -3  -2 -12  152.62    9.76
  -3   2 -10   17.97    3.44
  -3   2 -10   21.36    3.49
  -3   2 -10   18.31    3.64
  -3  -2 -10   22.31    4.06
  -3   2 -10   22.30    3.65
  -3   2 -10   22.11    3.52
  -3  -2 -10   17.76    3.20
   3  -2  -8   86.35    7.25
  -3  -2  -8  111.21    7.57
  -3   2  -8  100.61    6.93
  -3   2  -8  107.38    7.27
  -3  -2  -8  100.11    7.96
  -3   2  -6   79.59    5.71
  -3   2  -6   79.88    5.45
   3  -2  -6   86.32    6.25
   3  -2  -6   76.18    6.43
  -3  -2  -6   93.64    6.50
  -3  -2  -6   80.93    6.31
  -3   2  -6   81.28    5.97
  -3   2  -4  278.85   11.73
  -3  -2  -4  281.51   11.81
  -3   2  -4  279.16   10.48
  -3  -2  -4  299.63   10.78
   3  -2  -4  284.60   11.85
  -3  -2  -2 1141.66   28.89
  -3  -2  -2 1128.07   29.22
  -3  -2  -2 1160.84   29.59
  -3   2  -2 1183.66   30.33
  -3  -2  -2 1113.51   29.39
  -3  -2   0  122.44    5.75
   3  -2   0  110.56    6.03
  -3  -2   0  113.22    5.54
  -3   2   0  127.11    6.56
   3  -2   0  111.47    5.15
  -3  -2   0  112.01    5.45
  -3  -2   2 1166.04   30.15
  -3   2   2 1200.93   32.36
   3  -2   2 1151.93   30.21
  -3  -2   4  292.95   11.49
  -3   2   4  277.65   13.01
  -3  -2   4  285.63   11.32
  -3  -2   6   78.83    6.56
  -3  -2   6   83.67    6.37
  -3  -2   8   94.72    8.04
  -3  -2   8  110.99    9.35
  -3   2  10   19.78    4.92
  -3   2  10   20.79    4.30
  -3  -2  10   17.11    4.30
  -3  -2  10   16.50    4.54
  -3  -2  10   18.69    4.68
  -3  -2  12  173.75   13.76
  -3  -2  12  166.51   13.53
  -3   2  12  165.22   12.45
  -3   2  12  166.69   13.78
  -3  -2  12  152.50   13.58
  -3   2  14    8.47    3.63
  -3  -2  14    1.53    2.82
  -3  -2  14    7.14    3.64
  -3   2  16    7.36    3.15
  -3  -2  16    0.66    2.33
  -3   2  16    2.00    2.35
  -3   2  18    2.66    2.04
  -3   2  18    3.54    2.31
  -3  -2  18    1.92    2.14
  -3   3 -19  451.98   14.13
  -3  -3 -19  462.68   14.86
  -3   3 -17  480.30   17.95
  -3   3 -17  491.64   17.54
  -3  -3 -17  501.20   18.51
  -3   3 -15  400.19   17.31
   3  -3 -15  423.05   16.74
  -3  -3 -15  410.29   18.04
   3  -3 -13 1575.44   46.32
  -3   3 -13 1671.21   47.53
  -3  -3 -13 1608.39   46.54
  -3  -3 -13 1691.23   48.69
   3  -3 -11 2469.16   65.50
  -3  -3 -11 2482.38   68.45
  -3   3 -11 2378.06   65.93
  -3   3 -11 2570.28   66.73
  -3   3 -11 2571.08   66.41
  -3  -3 -11 2514.25   66.26
  -3  -3 -11 2443.54   68.11
  -3   3 -11 2479.59   67.41
   3  -3  -9 1875.43   52.38
  -3   3  -9 1852.07   51.53
  -3   3  -9 1856.87   50.02
  -3   3  -9 1842.30   50.18
  -3   3  -9 1835.95   50.56
  -3  -3  -9 1911.44   53.22
   3  -3  -9 1746.27   53.60
  -3   3  -9 1950.67   50.93
  -3  -3  -9 1771.12   51.26
  -3  -3  -9 1681.36   50.23
  -3  -3  -9 1755.91   52.21
  -3   3  -7 1989.95   53.95
   3  -3  -7 2076.19   55.52
  -3   3  -7 2160.42   54.24
   3  -3  -7 2096.09   58.37
  -3  -3  -7 2125.18   56.00
  -3  -3  -5 1529.33   40.46
   3  -3  -5 1481.79   42.26
  -3   3  -5 1497.15   39.56
  -3  -3  -3 3371.96   80.28
  -3   3  -3 3341.26   79.97
  -3  -3  -3 3449.93   79.93
  -3  -3  -1 6174.31  139.68
  -3  -3  -1 6220.00  140.00
  -3   3  -1 6307.78  141.14
  -3  -3  -1 6045.92  139.13
   3  -3  -1 6023.67  139.72
  -3  -3   1 6297.27  142.21
   3  -3   1 6419.86  142.06
  -3  -3   1 6211.21  142.99
  -3   3   1 5977.16  144.94
   3  -3   1 6399.33  144.01
  -3  -3   3 3502.40   80.36
   3  -3   3 3420.90   80.13
  -3  -3   5 1532.28   41.60
  -3  -3   5 1521.00   41.65
   3  -3   5 1552.46   41.35
  -3  -3   7 2110.46   57.48
  -3  -3   7 2131.01   58.13
  -3  -3   9 1875.92   55.89
  -3  -3   9 1768.89   54.98
  -3   3   9 1826.82   56.55
  -3  -3   9 1936.04   56.74
  -3  -3  11 2728.64   77.00
  -3  -3  11 2621.57   75.95
  -3   3  11 2456.05   74.79
  -3  -3  11 2447.33   74.77
  -3  -3  13 1714.60   56.14
  -3  -3  13 1749.74   57.51
  -3   3  13 1778.12   58.32
  -3  -3  15  394.39   21.22
  -3   3  17  442.52   20.05
  -3  -3  17  461.31   20.82
  -3   3  17  465.47   20.31
  -3  -3  19  419.32   15.96
  -3   3  19  388.72   15.05
  -3   4 -18    3.88    1.35
  -3  -4 -18    6.66    1.68
  -3   4 -16   49.48    5.04
   3  -4 -16   47.01    4.60
  -3  -4 -16   46.91    5.16
  -3  -4 -14   65.59    6.96
  -3   4 -14   67.46    6.68
   3  -4 -14   59.47    5.99
  -3   4 -12  108.01    8.81
  -3  -4 -12  116.02    7.90
  -3  -4 -12   96.06    8.99
  -3   4 -12  110.91    9.20
  -3   4 -10   29.86    4.56
   3  -4 -10   26.08    4.66
   3  -4 -10   30.83    4.70
  -3   4 -10   14.63    4.00
  -3  -4 -10   15.72    4.12
  -3  -4 -10   16.95    4.78
   3  -4 -10   28.50    4.77
  -3   4 -10   25.30    4.44
  -3  -4 -10   22.54    5.20
   3  -4  -8   87.87    7.99
   3  -4  -8   83.93    7.71
  -3  -4  -8   96.85    7.10
  -3  -4  -8  100.80    8.49
  -3   4  -8  103.21    8.11
  -3  -4  -8   92.43    7.38
  -3   4  -8   89.07    7.67
   3  -4  -8   87.19    8.15
   3  -4  -8   79.65    8.43
  -3  -4  -8   88.57    8.08
  -3  -4  -8   97.24    7.36
  -3   4  -8  102.66    7.66
  -3  -4  -8   89.87    8.18
  -3  -4  -6  185.99   10.34
   3  -4  -6  171.43   11.65
   3  -4  -6  182.79   10.14
  -3   4  -6  186.47    9.77
  -3  -4  -4  307.67   12.93
   3  -4  -4  306.20   14.23
   3  -4  -4  325.15   13.91
  -3  -4  -2   23.74    2.99
  -3   4  -2   19.79    2.92
   3  -4  -2   17.42    2.69
  -3  -4   0   -0.27    0.88
  -3  -4   0   -0.21    0.78
   3  -4   0    0.24    0.72
  -3  -4   2   21.82    3.10
  -3  -4   2   24.26    2.83
  -3  -4   4  302.47   13.25
  -3  -4   4  330.31   13.68
   3  -4   4  313.99   13.37
  -3  -4   6  182.66   10.85
  -3  -4   6  183.11   10.65
   3  -4   6  172.22   10.06
  -3  -4   8  104.91    9.14
  -3  -4   8   91.71    8.73
  -3  -4   8  109.95    9.25
  -3  -4  10   27.54    6.03
  -3  -4  10   29.80    6.12
  -3   4  10   27.25    5.80
  -3  -4  10   34.38    6.25
  -3  -4  12  120.04   11.90
  -3  -4  12  135.45   13.22
  -3   4  12  128.02   12.39
  -3   4  14   79.56    9.65
  -3  -4  14   65.16    8.85
  -3  -4  16   42.74    6.36
  -3  -4  18    3.82    1.95
  -3   4  18    2.47    1.62
  -3   5 -17   75.42    5.34
  -3  -5 -17   72.40    5.36
   3  -5 -17   72.26    4.91
  -3   5 -15   64.36    5.97
   3  -5 -15   62.62    5.60
  -3  -5 -15   70.23    6.53
  -3  -5 -13   77.56    7.65
  -3  -5 -13  104.73    7.64
  -3   5 -13   85.26    7.65
   3  -5 -13   85.57    7.45
  -3  -5 -13   80.19    8.13
  -3   5 -11   85.39    8.29
   3  -5 -11   87.27    7.87
  -3   5 -11   88.11    8.21
   3  -5 -11   93.78    8.51
  -3  -5 -11   83.15    8.88
   3  -5  -9  102.34    9.34
  -3  -5  -9   85.46    8.09
   3  -5  -9   93.38    8.74
   3  -5  -9   98.43    8.87
  -3   5  -9   89.16    8.22
  -3   5  -9   98.11    8.29
  -3   5  -9   90.62    8.23
  -3  -5  -9   82.31    8.19
  -3  -5  -9   82.53    8.82
   3  -5  -9   94.06    9.62
   3  -5  -9   81.94    9.02
  -3  -5  -9  104.21    9.42
  -3  -5  -7  275.68   13.94
   3  -5  -7  245.65   14.77
  -3  -5  -7  283.04   14.12
  -3  -5  -7  248.29   14.58
  -3   5  -7  268.28   13.92
   3  -5  -7  222.18   14.67
  -3   5  -7  278.58   13.42
  -3   5  -7  294.30   14.60
   3  -5  -7  263.93   15.81
  -3  -5  -7  299.23   14.01
   3  -5  -7  297.68   16.18
  -3  -5  -7  287.11   14.86
   3  -5  -7  279.45   14.42
  -3  -5  -5  197.26   10.62
   3  -5  -5  161.34   10.87
  -3  -5  -5  206.78   10.93
  -3  -5  -5  212.63   12.01
  -3  -5  -5  188.00   11.30
  -3  -5  -5  197.60   11.64
  -3   5  -5  186.37   10.78
   3  -5  -5  179.53   11.72
   3  -5  -5  176.87   12.09
  -3   5  -5  172.93   10.39
   3  -5  -5  185.89   11.22
  -3  -5  -5  155.58   11.00
  -3  -5  -5  203.00   10.96
  -3  -5  -3  183.75    9.69
   3  -5  -3  161.28   10.76
   3  -5  -3  181.34   10.18
  -3  -5  -1  142.04    8.03
  -3   5  -1  133.24    8.59
   3  -5  -1  140.62    8.27
  -3  -5   1  118.51    7.69
  -3  -5   3  122.90    8.29
   3  -5   3  132.10    7.72
  -3  -5   5  242.06   12.88
  -3  -5   5  240.09   12.28
  -3  -5   5  210.78   11.67
  -3  -5   5  222.62   11.94
  -3  -5   7  308.44   15.96
  -3  -5   7  301.81   15.81
  -3  -5   7  311.02   16.03
  -3  -5   9   65.43    8.49
  -3  -5   9   62.49    8.18
  -3   5   9   70.96    8.78
  -3  -5   9   75.56    8.74
  -3  -5  11   67.93    9.49
  -3   5  11   80.24    9.76
  -3  -5  13   97.34   11.41
  -3   5  13   84.64    9.92
  -3  -5  15   79.84    8.92
  -3  -5  17   68.66    6.52
  -3   5  17   72.64    6.49
  -3   6 -16   30.06    3.56
   3  -6 -16   35.54    3.50
  -3  -6 -14   56.24    5.77
  -3   6 -14   57.42    5.78
  -3  -6 -14   56.86    5.09
  -3  -6 -14   54.78    5.87
   3   6 -14   61.29    5.36
   3  -6 -14   52.28    5.26
  -3  -6 -12   23.26    4.40
   3  -6 -12   20.65    3.77
  -3  -6 -12   17.31    3.20
  -3   6 -12   14.78    3.57
  -3  -6 -12   22.17    4.57
  -3  -6 -10    1.80    1.63
   3  -6 -10    2.27    2.19
  -3   6 -10    0.55    1.85
   3  -6 -10    3.35    2.15
  -3   6 -10    6.62    2.81
  -3  -6 -10    3.94    2.42
  -3  -6  -8   96.35    8.74
   3  -6  -8   80.10    8.93
  -3  -6  -8   91.37    8.64
   3  -6  -8   98.56    9.06
  -3  -6  -8   86.09    8.84
  -3   6  -8  107.49    9.13
   3  -6  -8   94.50    9.88
   3  -6  -8   92.11    9.12
  -3   6  -8   87.09    8.18
   3  -6  -8   85.19    9.10
  -3  -6  -8  101.31    9.44
  -3  -6  -6   24.17    4.21
   3  -6  -6   31.36    5.28
  -3  -6  -6   25.09    4.26
  -3   6  -6   24.73    4.52
  -3  -6  -6   26.38    4.90
   3  -6  -6   12.79    4.69
   3  -6  -6   27.00    5.11
  -3  -6  -6   25.36    4.51
   3  -6  -6   22.31    4.62
  -3  -6  -6   25.91    4.46
  -3  -6  -4  186.52   10.98
  -3  -6  -4  180.47   10.75
  -3  -6  -4  177.10   10.38
  -3  -6  -4  182.50   11.62
   3  -6  -4  177.93   12.03
   3  -6  -4  169.14   12.64
  -3  -6  -4  164.00   11.48
  -3   6  -4  174.80   10.94
   3  -6  -4  174.10   12.39
   3  -6  -4  176.57   11.14
  -3  -6  -4  158.97   11.63
  -3   6  -4  164.41   10.56
  -3  -6  -2   25.81    3.90
  -3   6  -2   21.72    3.71
  -3  -6  -2   25.97    3.82
  -3  -6  -2   27.07    4.50
  -3  -6  -2   25.73    4.27
  -3  -6  -2   28.33    4.72
   3  -6  -2   28.76    4.84
   3  -6  -2   25.28    3.87
  -3  -6   0   72.98    7.59
  -3   6   0   82.07    7.16
  -3  -6   0   77.36    7.06
  -3   6   0   80.45    7.30
  -3  -6   0   69.16    7.02
  -3  -6   0   93.91    7.12
  -3  -6   2   26.84    4.02
   3  -6   2   27.45    3.88
  -3   6   2   29.87    4.38
  -3  -6   4  166.75   10.51
  -3  -6   6   24.57    4.35
  -3  -6   8   96.31    9.72
  -3  -6   8  101.81    9.98
  -3  -6   8   97.03    9.55
  -3   6  10    1.60    2.52
  -3  -6  10    3.28    3.03
  -3  -6  12   19.49    5.76
  -3   6  12   18.83    5.03
  -3  -6  14   61.26    7.99
  -3   6  14   58.06    7.47
  -3  -6  16   33.47    4.76
  -3  -7 -15  591.89   19.55
  -3  -7 -15  621.33   19.48
  -3  -7 -15  602.90   18.60
   3   7 -15  660.63   19.08
  -3   7 -15  637.11   19.76
   3  -7 -15  626.40   19.10
  -3  -7 -13  847.15   27.36
  -3   7 -13  827.93   26.79
  -3  -7 -13  771.72   24.72
   3   7 -13  796.01   25.07
   3  -7 -13  800.82   25.55
   3  -7 -13  763.62   25.50
  -3   7 -11  986.91   33.22
   3   7 -11 1044.85   31.81
  -3  -7 -11 1001.34   31.04
   3  -7 -11 1003.36   32.79
  -3  -7  -9 1348.16   44.99
  -3   7  -9 1354.17   43.76
   3   7  -9 1458.34   43.06
  -3   7  -9 1382.88   44.37
  -3  -7  -7 1216.19   40.76
  -3  -7  -7 1249.91   40.93
  -3  -7  -7 1150.73   41.07
  -3   7  -7 1197.75   39.62
   3  -7  -7 1210.62   43.72
  -3  -7  -7 1396.38   41.48
   3  -7  -7 1318.15   42.29
  -3  -7  -5 1791.80   51.21
  -3  -7  -5 1783.56   53.76
  -3  -7  -5 1755.51   52.99
  -3   7  -5 1759.79   51.12
   3  -7  -5 1692.22   54.27
   3  -7  -5 1861.85   56.26
  -3   7  -5 1702.69   50.90
   3  -7  -5 1616.72   51.40
  -3  -7  -5 1739.27   50.87
  -3  -7  -3 2844.34   71.40
  -3  -7  -3 2603.97   71.76
  -3  -7  -3 2446.53   73.38
  -3   7  -3 2738.70   71.68
   3  -7  -3 2593.57   70.92
  -3   7  -3 2592.46   70.43
  -3  -7  -3 2702.88   70.50
  -3  -7  -1 1767.13   54.91
   3  -7  -1 1808.54   52.55
  -3   7  -1 2020.58   54.46
   3  -7  -1 1908.80   53.56
  -3  -7  -1 1825.45   55.75
  -3  -7  -1 1976.78   53.21
  -3  -7   1 1716.54   55.41
   3  -7   1 1786.85   51.17
  -3  -7   1 1834.27   53.59
   3  -7   3 2533.99   68.21
  -3  -7   3 2626.35   69.56
  -3   7   3 2597.80   69.83
  -3  -7   5 1749.72   51.48
  -3  -7   7 1275.30   42.12
  -3  -7   9 1357.35   46.60
  -3  -7   9 1326.50   46.56
  -3  -7  11 1045.07   40.69
  -3  -7  13  813.05   31.87
  -3   7  13  750.85   29.91
  -3  -7  15  570.18   21.49
  -3  -8 -14    3.54    1.44
  -3  -8 -14    3.61    1.31
   3  -8 -14    4.19    1.18
   3   8 -14    4.90    1.31
  -3   8 -14    6.31    1.68
  -3  -8 -14    5.51    1.37
   3  -8 -14    4.10    1.23
  -3  -8 -12    6.06    2.20
  -3  -8 -12    6.28    2.23
  -3  -8 -12    5.14    1.59
   3   8 -12    4.42    1.61
   3  -8 -12    5.13    1.65
  -3   8 -12    7.24    2.24
   3  -8 -12    4.25    1.59
  -3  -8 -10    4.98    2.68
  -3  -8 -10    1.08    2.25
  -3  -8 -10    4.14    1.78
   3   8 -10    3.47    1.72
   3  -8 -10    5.18    2.09
  -3   8 -10    4.85    2.35
  -3  -8  -8    5.37    2.81
  -3  -8  -8    4.76    2.65
  -3  -8  -8    5.46    2.20
  -3   8  -8    1.57    1.93
   3   8  -8    5.03    2.16
   3  -8  -8    2.61    1.93
  -3   8  -8    2.76    2.30
  -3  -8  -6   31.81    5.41
  -3  -8  -6   34.95    5.85
   3  -8  -6   39.32    5.92
  -3  -8  -6   35.16    6.27
  -3  -8  -6   38.70    6.04
  -3   8  -6   31.99    5.20
  -3  -8  -4   18.62    3.85
  -3   8  -4   15.30    3.90
  -3   8  -4   20.74    4.26
   3  -8  -4   17.74    4.27
  -3  -8  -4    9.93    3.71
  -3  -8  -2   10.84    3.16
  -3   8  -2   13.74    3.49
   3  -8  -2   12.68    3.46
  -3   8  -2   20.02    4.29
  -3  -8  -2   15.42    4.42
  -3   8   0   18.98    4.13
   3  -8   0   16.27    3.62
  -3  -8   0   18.92    4.71
  -3  -8   0   19.48    4.60
  -3  -8   2   24.86    5.99
  -3   8   2   19.80    4.38
  -3  -8   4   20.76    6.22
  -3   8   4   15.91    3.95
  -3  -8   6   18.28    5.07
  -3  -8   6   38.93    8.31
  -3   8   6   30.35    5.52
  -3  -8   8    8.59    3.98
  -3  -8   8   -0.67    2.35
  -3  -8   8    5.62    4.17
  -3  -8  10    5.08    3.02
  -3  -8  12    9.33    3.92
  -3  -8  14    0.38    2.28
  -3   9 -13   43.39    3.47
  -3  -9 -13   39.10    2.99
   3   9 -13   44.54    3.29
   3  -9 -13   37.39    3.08
  -3  -9 -13   42.12    3.48
   3  -9 -11   87.55    6.11
  -3  -9 -11   83.74    5.62
  -3   9 -11   92.57    6.60
   3   9 -11   94.57    6.02
   3  -9 -11   83.92    5.92
  -3  -9 -11   88.05    6.81
  -3  -9  -9   35.04    5.14
   3  -9  -9   43.78    5.47
  -3   9  -9   43.96    5.36
   3   9  -9   48.91    4.97
  -3  -9  -9   45.36    4.73
   3  -9  -9   38.72    4.56
  -3   9  -7   48.81    5.90
   3  -9  -7   37.51    6.07
  -3  -9  -7   64.50    6.74
  -3   9  -7   46.73    5.99
   3  -9  -7   52.40    5.90
  -3  -9  -7   51.19    6.62
   3  -9  -5   60.29    7.95
  -3   9  -5   45.97    6.00
  -3  -9  -5   58.41    7.48
  -3  -9  -5   57.21    6.82
  -3   9  -3   36.06    5.41
   3  -9  -3   34.55    5.73
  -3   9  -3   36.96    5.66
  -3  -9  -3   46.32    7.24
   3  -9  -1  186.97   12.54
  -3  -9  -1  188.18   13.66
  -3   9  -1  192.82   12.70
  -3   9  -1  168.08   11.83
  -3   9   1  193.20   12.89
   3  -9   1  194.64   12.42
  -3  -9   1  151.72   12.97
  -3  -9   1  196.45   13.08
  -3   9   3   50.19    6.78
  -3  -9   3   50.37    8.56
  -3  -9   5   42.21    8.74
  -3   9   5   51.64    7.14
  -3  -9   7   31.82    6.50
  -3   9   7   32.08    5.72
  -3  -9   7   24.88    6.59
  -3  -9   9   31.61    5.61
  -3   9   9   42.87    6.19
  -3   9  11   90.16    7.75
   3 -10 -10    5.85    1.59
  -3  10 -10    5.88    1.44
   3  10 -10    8.02    1.58
  -3  10 -10    4.49    1.54
   3 -10 -10    5.74    1.35
  -3 -10 -10    6.86    1.67
   3 -10  -8   15.25    3.10
  -3 -10  -8   12.25    2.44
  -3  10  -8   14.30    2.61
  -3  10  -8   13.57    2.75
   3 -10  -6   11.74    3.43
  -3 -10  -6   22.55    4.09
  -3  10  -6   20.71    3.72
   3 -10  -4    4.69    2.44
  -3  10  -4    7.13    2.24
  -3  10  -4    6.67    2.57
  -3 -10  -4    2.34    2.06
  -3  10  -2    6.16    2.53
  -3  10  -2    5.25    2.25
   3 -10  -2    6.14    2.71
  -3 -10  -2    4.28    2.64
  -3  10   0    6.46    2.65
  -3 -10   0    5.03    2.64
  -3 -10   0    5.42    2.69
  -3  10   2    8.81    3.10
  -3 -10   2    2.12    2.83
  -3 -10   4    3.45    3.71
  -3  10   4    9.12    3.21
  -3 -10   6   11.33    4.14
  -3  10   6   18.33    4.25
  -3 -10   6   18.32    5.25
  -3 -10   8   13.30    3.71
  -3  10   8   13.14    3.52
  -3 -10   8   21.27    4.61
  -3  10  10    5.79    2.14
  -3  11  -7  385.36   13.26
  -3  11  -7  380.72   13.44
  -3 -11  -7  369.32   13.30
   3 -11  -7  408.45   14.40
  -3  11  -5  426.85   15.34
  -3  11  -5  420.44   15.89
  -3 -11  -5  457.26   17.22
  -3  11  -3  470.07   17.52
  -3 -11  -3  474.37   19.51
  -3  11  -3  505.30   18.32
  -3  11  -1  750.62   24.66
  -3 -11  -1  740.04   25.78
  -3 -11   1  779.19   30.19
  -3  11   1  751.24   24.86
  -3 -11   3  497.76   23.16
  -3 -11   3  492.38   21.87
  -3  11   3  488.31   19.22
  -3 -11   5  458.82   20.30
  -3 -11   5  487.45   21.78
  -3  11   5  422.75   17.69
  -3 -11   7  385.61   16.51
  -3  11   7  394.07   15.80
  -4   0 -18  253.09   10.65
  -4   0 -18  250.31   10.97
  -4   0 -16  944.04   29.47
  -4   0 -14  464.06   18.70
  -4   0 -12   41.00    5.04
  -4   0 -12   30.79    4.40
  -4   0 -10  738.72   26.12
  -4   0 -10  751.90   25.27
  -4   0 -10  777.29   25.80
  -4   0  -8 2226.94   57.84
  -4   0  -6 1658.38   43.94
  -4   0  -6 1612.23   43.88
  -4   0  -4  858.22   26.08
  -4   0  -4  786.54   24.94
  -4   0  -2 1157.33   33.80
  -4   0  -2 1149.33   29.86
  -4   0   0 2399.21   58.28
  -4   0   0 2227.28   54.17
  -4   0   0 2321.56   54.54
   4   0   0 2229.53   54.73
  -4   0   2 1156.97   30.79
  -4   0   2 1118.84   30.35
   4   0   2 1122.48   29.80
  -4   0   4  643.71   21.64
  -4   0   6 1688.83   48.78
  -4   0   8 2369.18   66.87
  -4   0  10  756.32   30.55
  -4   0  10  822.78   31.90
  -4   0  10  838.58   33.10
  -4   0  12   58.42    7.91
  -4   0  12   60.72    8.18
  -4   0  14  432.55   22.46
  -4   0  16  923.24   33.98
  -4   0  18  219.17   11.90
  -4   1 -19  203.28    8.26
  -4  -1 -19  195.77    8.43
  -4   1 -19  204.13    8.52
  -4   1 -17   96.30    6.71
  -4  -1 -17  112.73    7.21
  -4  -1 -17   90.82    6.88
  -4  -1 -15  256.61   12.88
  -4  -1 -15  280.06   13.40
  -4   1 -15  246.12   12.63
  -4   1 -13  889.43   29.15
  -4  -1 -13  852.09   28.55
  -4   1 -11 1538.71   44.44
  -4   1 -11 1417.46   42.05
  -4  -1 -11 1501.64   42.82
  -4   1 -11 1498.73   43.20
  -4  -1 -11 1467.01   42.22
  -4   1  -9 1009.60   31.02
  -4   1  -9 1036.82   32.38
  -4  -1  -9  988.18   31.73
  -4   1  -9  964.85   30.83
  -4  -1  -9 1074.60   31.97
  -4   1  -9 1038.58   31.92
  -4   1  -9 1057.87   33.16
  -4   1  -7  817.54   25.28
  -4  -1  -7  859.08   26.52
  -4   1  -5 2859.08   69.31
  -4  -1  -5 2706.78   69.24
  -4   1  -5 2762.47   66.82
  -4  -1  -3 3519.08   86.39
  -4   1  -3 3584.92   86.11
  -4  -1  -3 3521.63   82.34
  -4  -1  -3 3553.56   81.99
  -4  -1  -3 3365.00   83.73
  -4   1  -1 3595.18   92.50
  -4  -1  -1 3904.68   88.46
  -4  -1  -1 3887.56   88.96
  -4   1  -1 3761.58   90.20
  -4  -1  -1 3884.62   88.21
  -4   1   1 3602.22   89.81
  -4  -1   1 3950.46   87.98
  -4  -1   1 3766.27   87.61
  -4   1   1 3550.96   87.04
  -4   1   1 3756.23   89.97
   4  -1   1 3846.88   88.29
  -4   1   1 3876.27   86.92
  -4   1   3 3524.30   82.46
  -4  -1   3 3443.07   81.51
  -4   1   3 3254.54   83.94
   4  -1   3 3394.83   81.06
  -4  -1   5 2898.61   70.91
  -4   1   5 2925.96   75.34
  -4   1   7  912.10   32.67
  -4  -1   7  909.24   32.08
  -4   1   9 1056.80   37.05
  -4  -1   9 1076.20   38.10
  -4  -1   9 1140.08   39.37
  -4   1  11 1397.93   46.90
  -4   1  11 1398.60   47.67
  -4   1  13  864.68   34.11
  -4   1  13  926.02   35.70
  -4  -1  13  910.19   35.81
  -4  -1  15  282.20   16.77
  -4   1  15  276.07   17.13
  -4  -1  15  274.61   16.78
  -4  -1  17   71.61    7.30
  -4   1  17   73.61    7.49
  -4  -1  17   76.83    7.60
  -4  -1  19  159.31    8.51
  -4   1  19  168.13    8.80
  -4   2 -18   19.41    2.65
  -4  -2 -18   16.20    2.57
  -4   2 -16    4.78    1.96
  -4  -2 -16    4.86    1.85
  -4   2 -16    4.77    2.04
  -4  -2 -16    6.41    2.14
   4  -2 -14    7.70    2.31
  -4  -2 -14   12.97    3.02
  -4   2 -14    9.36    2.73
  -4  -2 -14   10.60    2.76
  -4  -2 -14   16.43    3.52
  -4   2 -12  142.06   10.10
  -4  -2 -12  152.55   10.29
  -4  -2 -12  173.22   11.38
  -4   2 -12  142.98    9.94
  -4   2 -12  149.21    9.74
  -4  -2 -12  159.15   10.01
  -4  -2 -12  142.52   10.37
  -4   2 -10   35.12    5.00
  -4   2 -10   37.73    4.69
  -4   2 -10   40.12    5.12
  -4  -2 -10   42.58    5.72
  -4  -2 -10   46.21    5.33
  -4   2 -10   57.22    6.38
  -4   2  -8   94.27    7.90
  -4   2  -8  104.05    7.73
  -4   2  -8   98.31    7.17
   4  -2  -8  107.10    8.25
  -4  -2  -8  101.28    7.61
  -4  -2  -8  119.36    8.49
  -4  -2  -8  125.56    7.83
  -4  -2  -8  103.26    7.85
  -4   2  -6   72.41    5.92
  -4   2  -6   73.33    5.52
  -4  -2  -6   68.39    6.17
   4  -2  -6   68.36    6.57
  -4  -2  -4   43.40    4.03
  -4  -2  -4   43.98    4.50
   4  -2  -4   45.55    4.80
  -4   2  -2  398.74   16.57
  -4  -2  -2  399.84   13.75
  -4  -2  -2  403.85   13.91
  -4  -2  -2  395.56   13.31
  -4   2  -2  414.64   14.60
  -4   2   0  625.29   22.94
  -4  -2   0  685.91   20.04
  -4   2   0  684.07   21.59
  -4  -2   0  657.51   19.87
  -4  -2   2  404.72   13.94
  -4   2   2  374.48   14.14
  -4  -2   2  382.22   13.87
  -4   2   2  417.46   16.26
   4  -2   2  378.79   14.27
  -4  -2   4   50.13    4.84
  -4  -2   4   52.33    4.77
  -4   2   4   56.63    5.83
  -4   2   4   55.17    6.08
   4  -2   4   57.62    5.06
  -4  -2   6   87.23    7.44
  -4  -2   6   78.85    6.46
  -4   2   6   72.92    7.61
  -4  -2   8  113.94    9.96
  -4   2   8  122.30   10.33
  -4  -2   8  112.11    8.92
  -4  -2   8  127.40   10.69
  -4  -2   8  107.33    9.45
  -4   2  10   41.20    6.24
  -4  -2  10   39.74    6.19
  -4   2  10   34.39    6.01
  -4  -2  10   40.30    6.84
  -4   2  12  127.90   11.33
  -4  -2  12  147.83   12.61
  -4   2  12  137.22   11.89
  -4  -2  12  147.97   13.00
  -4  -2  14   17.15    4.91
  -4  -2  14   15.54    4.45
  -4   2  14   11.74    4.17
  -4   2  16    3.01    2.32
  -4  -2  16    0.58    2.87
  -4  -2  16   -0.57    3.61
  -4  -2  18   14.69    3.12
  -4   2  18   20.57    3.53
  -4  -2  18   14.35    2.91
  -4   3 -17   41.65    4.14
  -4  -3 -17   41.83    4.36
  -4   3 -15  258.56   12.82
  -4  -3 -15  261.73   13.24
   4  -3 -13  389.03   17.07
  -4   3 -13  377.79   16.96
  -4  -3 -13  404.74   17.57
  -4  -3 -13  398.75   17.23
  -4  -3 -13  376.65   18.01
  -4  -3 -11  407.46   18.46
   4  -3 -11  384.58   17.37
  -4   3 -11  373.99   17.61
  -4   3 -11  361.25   17.36
  -4   3 -11  406.81   17.44
  -4  -3 -11  373.55   18.58
  -4  -3 -11  396.71   16.22
  -4  -3 -11  360.73   16.91
  -4   3 -11  393.60   18.62
  -4  -3 -11  363.06   18.32
  -4   3  -9  331.52   16.14
  -4   3  -9  320.04   15.32
  -4   3  -9  334.88   15.29
   4  -3  -9  311.75   16.06
  -4   3  -9  313.80   15.90
  -4   3  -9  331.15   15.07
  -4  -3  -9  292.51   15.93
  -4  -3  -9  338.81   14.80
  -4  -3  -9  292.46   15.64
   4  -3  -9  302.54   17.12
  -4  -3  -9  318.19   15.45
  -4  -3  -9  257.88   14.34
  -4  -3  -9  327.45   16.41
  -4   3  -7  279.88   13.15
  -4   3  -7  300.31   13.74
  -4   3  -7  273.45   13.83
  -4   3  -7  259.25   12.88
  -4  -3  -7  274.54   13.14
  -4   3  -7  305.45   13.38
  -4  -3  -7  275.53   13.02
   4  -3  -7  280.45   14.24
  -4  -3  -7  282.55   14.91
  -4  -3  -7  300.98   14.04
  -4   3  -7  289.85   14.38
   4  -3  -7  270.49   15.20
  -4  -3  -7  261.87   13.81
  -4   3  -5  734.84   24.61
  -4  -3  -5  702.24   23.02
   4  -3  -5  724.77   23.56
   4  -3  -5  694.28   25.24
  -4   3  -3  405.70   17.28
  -4  -3  -3  426.57   15.37
  -4   3  -3  406.39   15.12
  -4  -3  -1  797.71   22.96
  -4  -3  -1  761.69   22.80
  -4   3  -1  774.37   24.08
  -4  -3  -1  757.72   22.68
  -4  -3   1  757.19   22.21
  -4  -3   1  714.52   22.31
  -4   3   1  771.85   24.84
  -4  -3   3  364.48   14.40
  -4   3   3  386.87   17.35
   4  -3   3  380.91   15.25
  -4  -3   3  371.70   14.12
  -4  -3   5  674.35   22.87
  -4  -3   5  648.70   23.18
  -4   3   5  668.95   26.12
   4  -3   5  640.06   22.85
  -4  -3   7  225.12   14.48
  -4  -3   7  239.09   13.18
  -4  -3   7  218.33   13.00
  -4  -3   7  248.13   14.29
   4  -3   7  232.78   13.35
  -4   3   9  333.48   18.65
  -4  -3   9  343.02   17.79
  -4  -3   9  338.26   19.20
  -4  -3   9  316.19   17.69
   4  -3   9  312.34   18.35
  -4   3  11  351.55   19.82
  -4  -3  11  360.58   20.88
  -4  -3  11  332.78   19.95
  -4   3  11  407.72   22.22
  -4  -3  11  425.57   22.87
  -4   3  11  354.02   19.97
  -4   3  13  326.84   18.56
  -4  -3  13  331.26   19.79
  -4  -3  13  347.26   20.19
  -4  -3  15  196.67   13.86
  -4   3  15  211.28   14.31
  -4  -3  15  216.52   14.05
  -4  -3  17   38.87    5.30
  -4   3  17   31.69    4.73
  -4   4 -18  150.59    6.72
  -4  -4 -18  150.16    7.02
  -4   4 -16  160.41    8.97
  -4  -4 -16  172.91    9.45
   4  -4 -14  240.99   12.45
   4  -4 -14  244.89   12.47
  -4   4 -14  250.59   13.00
  -4  -4 -14  263.66   13.72
   4  -4 -12  723.95   25.95
  -4   4 -12  682.00   25.50
  -4  -4 -12  703.18   24.23
  -4  -4 -12  721.50   25.94
  -4   4 -12  696.00   26.88
  -4  -4 -12  709.45   27.40
  -4   4 -10  410.47   17.97
  -4   4 -10  383.56   18.56
  -4  -4 -10  359.36   18.70
   4  -4 -10  357.51   18.35
   4  -4 -10  400.31   18.36
  -4   4 -10  370.11   17.61
  -4   4 -10  409.74   18.01
  -4  -4 -10  389.87   18.73
  -4  -4 -10  411.82   17.11
   4  -4 -10  336.85   18.21
  -4  -4 -10  347.67   18.44
   4  -4  -8  598.18   24.71
  -4  -4  -8  584.51   23.37
  -4   4  -8  625.84   23.18
  -4   4  -8  640.21   24.32
  -4  -4  -8  605.56   22.45
  -4  -4  -8  637.43   23.67
  -4   4  -8  682.05   23.97
   4  -4  -8  607.44   24.35
  -4   4  -8  627.46   24.60
  -4  -4  -8  596.51   25.00
   4  -4  -8  597.55   26.39
  -4  -4  -8  656.63   24.69
  -4  -4  -8  637.74   22.91
   4  -4  -8  538.08   24.53
  -4  -4  -8  649.07   24.77
  -4  -4  -6  514.89   19.70
  -4   4  -6  514.95   20.67
   4  -4  -6  486.09   21.51
  -4  -4  -6  505.18   19.92
  -4  -4  -6  536.98   20.49
  -4   4  -6  534.28   21.36
  -4  -4  -6  516.15   19.59
   4  -4  -6  599.23   21.29
  -4   4  -6  505.24   20.40
  -4  -4  -6  564.43   20.42
  -4  -4  -6  543.36   21.70
   4  -4  -6  557.41   23.05
   4  -4  -6  585.26   23.77
   4  -4  -6  535.96   22.43
  -4  -4  -6  482.40   21.02
  -4   4  -4   96.39    7.90
  -4  -4  -4  102.91    7.27
   4  -4  -4   94.11    8.18
   4  -4  -4   90.54    7.34
  -4  -4  -2 1076.52   31.04
  -4   4  -2 1061.96   31.72
  -4  -4  -2 1076.11   30.66
   4  -4  -2 1011.67   31.05
  -4  -4   0 1511.87   42.41
  -4  -4   0 1576.47   41.43
  -4   4   0 1626.68   44.69
  -4   4   2 1142.14   35.80
  -4  -4   2 1085.01   31.43
  -4  -4   2 1094.57   32.30
  -4  -4   4  106.95    7.73
  -4  -4   4  102.00    6.89
  -4   4   4   94.88    8.99
   4  -4   4  102.44    7.96
  -4  -4   6  515.71   23.76
  -4  -4   6  545.42   25.47
  -4  -4   6  521.58   21.01
  -4  -4   6  530.58   21.78
  -4  -4   6  497.67   20.58
   4  -4   6  524.79   21.50
  -4   4   6  516.61   23.45
  -4  -4   8  638.54   28.15
  -4  -4   8  661.82   26.81
  -4  -4   8  659.23   25.94
  -4  -4   8  650.83   26.88
   4  -4   8  661.74   27.62
  -4  -4  10  437.72   23.36
  -4   4  10  422.13   22.42
  -4  -4  10  423.80   22.38
  -4   4  10  456.75   23.75
  -4  -4  10  483.42   24.47
  -4   4  12  657.23   28.94
  -4  -4  12  723.37   32.03
  -4   4  12  720.09   31.65
  -4  -4  12  777.21   32.95
  -4  -4  14  251.60   16.43
  -4  -4  14  239.57   15.47
  -4  -4  16  144.57   10.62
  -4   4  16  146.12   10.47
  -4  -4  18  148.10    8.23
  -4   4  18  127.08    7.51
  -4   5 -17  412.67   13.58
   4  -5 -17  379.42   12.55
  -4   5 -17  398.16   13.13
  -4  -5 -17  389.00   13.44
   4   5 -15  544.58   18.35
   4  -5 -15  518.93   18.44
  -4  -5 -15  548.29   19.73
  -4   5 -15  528.89   19.06
   4  -5 -13  447.56   18.45
  -4   5 -13  466.54   19.04
  -4  -5 -13  450.12   17.40
  -4  -5 -13  449.84   19.86
  -4   5 -11  752.57   28.76
   4  -5 -11  825.67   28.71
  -4   5 -11  777.67   27.95
  -4  -5 -11  722.49   25.75
   4  -5 -11  780.89   29.07
  -4  -5 -11  785.70   28.29
  -4  -5 -11  694.22   28.81
   4  -5  -9 1142.79   37.91
  -4   5  -9 1138.49   37.08
  -4  -5  -9 1050.38   36.77
   4  -5  -9 1032.59   36.39
  -4   5  -9 1110.22   35.89
  -4  -5  -9  993.32   36.33
   4  -5  -9 1037.72   39.39
  -4  -5  -9 1162.64   34.71
   4  -5  -9 1113.56   38.76
   4  -5  -9  886.45   37.65
  -4  -5  -9 1134.68   37.88
  -4  -5  -7 1045.99   33.42
   4  -5  -7  992.99   35.83
  -4   5  -7 1028.58   34.06
  -4  -5  -7 1034.24   34.09
  -4   5  -7  976.79   33.65
   4  -5  -7 1052.71   34.40
  -4  -5  -7 1055.37   33.37
  -4  -5  -7 1032.27   35.42
   4  -5  -7 1006.30   37.04
  -4  -5  -7 1033.48   32.92
   4  -5  -7  931.33   35.64
   4  -5  -7 1046.37   38.31
   4  -5  -7  975.84   35.90
  -4  -5  -7  931.64   33.73
  -4  -5  -7 1116.64   34.89
   4  -5  -5  915.19   32.25
  -4  -5  -5  942.46   30.17
  -4  -5  -5  950.27   31.82
  -4  -5  -5  905.25   29.25
  -4   5  -5  816.21   30.21
  -4   5  -5  901.94   30.39
  -4  -5  -5  916.88   31.15
   4  -5  -5  903.04   32.49
  -4  -5  -5  926.49   29.31
   4  -5  -5  929.53   33.60
  -4  -5  -5  923.46   31.51
   4  -5  -5  932.64   31.97
  -4  -5  -5  824.32   31.24
  -4  -5  -5  954.02   30.06
   4  -5  -3  952.40   31.03
  -4  -5  -3  986.61   30.28
  -4  -5  -3  983.18   33.90
  -4  -5  -3  934.92   31.26
  -4  -5  -3  923.11   30.10
  -4  -5  -3  931.34   32.32
  -4   5  -3  962.35   31.00
   4  -5  -3  969.46   33.00
   4  -5  -3  954.36   30.98
  -4  -5  -3  928.11   31.75
  -4  -5  -3  952.81   29.56
  -4   5  -1 1570.62   43.90
  -4  -5  -1 1512.66   45.53
  -4   5  -1 1590.72   44.84
  -4  -5  -1 1486.55   42.77
  -4  -5  -1 1549.28   45.72
   4  -5  -1 1455.20   42.99
  -4  -5  -1 1553.43   44.46
  -4  -5  -1 1660.24   42.93
  -4   5   1 1592.63   43.31
  -4  -5   1 1518.46   47.21
  -4   5   1 1612.11   46.66
  -4   5   1 1463.19   42.04
  -4  -5   1 1501.73   44.45
  -4  -5   1 1513.02   43.10
  -4  -5   1 1530.48   43.19
  -4  -5   3  985.40   31.71
  -4  -5   3 1032.42   37.00
  -4   5   3  942.99   34.73
  -4  -5   5  979.41   32.73
  -4  -5   5  938.60   30.49
  -4   5   5  884.56   35.01
  -4  -5   5  953.82   31.46
  -4  -5   7 1064.59   39.65
  -4  -5   7 1047.00   35.24
  -4  -5   7 1074.23   36.52
  -4  -5   9 1101.68   40.30
  -4  -5   9 1069.29   39.92
  -4  -5   9 1083.15   38.96
  -4  -5   9 1084.03   39.85
  -4  -5  11  667.50   31.21
  -4  -5  11  819.51   33.81
  -4   5  13  454.55   21.66
  -4  -5  13  489.00   24.67
  -4  -5  13  474.68   23.48
  -4  -5  15  541.62   23.16
  -4  -5  17  354.04   14.56
  -4   5  17  354.30   14.25
  -4   6 -16  185.80    8.12
   4  -6 -16  171.89    7.54
  -4  -6 -16  169.06    7.62
  -4   6 -14  155.58    9.02
   4   6 -14  173.88    8.95
   4  -6 -14  161.07    8.97
  -4  -6 -14  157.04    8.37
  -4  -6 -14  164.63    9.72
   4  -6 -12   23.26    3.98
  -4  -6 -12   27.43    3.80
  -4   6 -12   21.09    4.00
   4  -6 -12   20.71    3.88
  -4   6 -12   24.63    4.41
  -4  -6 -12   20.54    4.17
   4  -6 -10  187.10   12.69
  -4   6 -10  170.13   12.06
  -4   6 -10  192.85   12.22
  -4  -6 -10  176.93   10.88
   4  -6 -10  213.40   13.56
  -4  -6 -10  185.18   12.30
  -4  -6 -10  184.14   13.06
   4  -6  -8  360.64   19.85
  -4   6  -8  384.04   18.85
  -4   6  -8  404.56   18.89
  -4  -6  -8  396.27   17.67
   4  -6  -8  368.94   21.01
   4  -6  -8  394.79   20.58
  -4  -6  -8  382.06   19.79
  -4  -6  -8  409.03   19.73
  -4  -6  -6  459.05   19.72
   4  -6  -6  482.42   22.72
  -4   6  -6  411.44   20.06
  -4  -6  -6  493.34   20.80
  -4  -6  -6  421.06   20.60
   4  -6  -6  461.09   20.19
  -4   6  -6  436.04   19.97
   4  -6  -6  473.32   23.07
  -4  -6  -6  453.69   19.18
   4  -6  -6  408.72   21.86
   4  -6  -6  456.03   23.51
   4  -6  -6  458.11   21.81
  -4  -6  -6  446.23   21.17
  -4  -6  -4  617.93   24.34
   4  -6  -4  660.55   25.79
  -4  -6  -4  607.15   23.28
  -4   6  -4  638.18   24.36
   4  -6  -4  659.69   26.69
  -4  -6  -4  620.57   25.56
   4  -6  -4  551.57   25.68
   4  -6  -4  588.09   26.32
   4  -6  -4  610.10   24.62
  -4  -6  -4  585.68   25.19
  -4  -6  -4  638.10   23.43
  -4  -6  -2  387.67   18.80
  -4  -6  -2  313.72   16.79
  -4  -6  -2  383.45   17.02
   4  -6  -2  358.36   18.57
   4  -6  -2  379.64   17.25
  -4   6  -2  376.44   17.19
  -4  -6  -2  359.82   17.96
  -4  -6  -2  403.04   16.97
  -4   6   0  159.74   10.42
  -4  -6   0  142.23   11.18
  -4   6   0  133.26   10.40
  -4  -6   0  139.98    9.43
  -4  -6   0  153.11   10.96
  -4   6   0  161.39    9.91
  -4  -6   0  155.12    9.82
  -4  -6   2  324.82   18.74
  -4   6   2  362.35   16.43
  -4   6   2  310.78   14.45
  -4   6   2  375.22   19.34
  -4  -6   2  300.03   15.77
  -4   6   4  561.73   27.15
  -4  -6   4  614.73   24.70
  -4  -6   4  655.34   29.81
  -4  -6   4  601.59   23.20
  -4  -6   6  441.84   23.99
  -4  -6   6  474.83   20.55
  -4   6   6  456.22   24.23
  -4  -6   8  442.89   23.51
  -4  -6   8  421.40   21.36
  -4  -6   8  392.91   20.43
  -4  -6  10  154.22   12.85
  -4  -6  10  149.80   13.14
  -4  -6  10  167.25   13.95
  -4  -6  12    9.26    3.94
  -4  -6  12   12.71    4.01
  -4  -6  14  163.45   11.84
  -4  -6  16  185.62    9.94
  -4   6  16  177.40    9.42
  -4  -7 -15    7.83    1.64
   4   7 -15    7.48    1.50
  -4   7 -15   10.00    1.82
   4  -7 -15    7.50    1.50
  -4  -7 -15    7.86    1.46
  -4  -7 -13   11.05    2.56
   4   7 -13   15.19    2.58
   4  -7 -13   17.59    2.95
  -4  -7 -13   16.87    2.64
  -4   7 -13   13.04    2.78
   4  -7 -13   12.04    2.47
  -4  -7 -11   17.99    3.83
  -4   7 -11   16.85    3.70
   4   7 -11   21.53    3.49
  -4  -7 -11   22.95    3.58
  -4   7 -11   21.31    3.74
   4  -7 -11   25.80    4.20
  -4  -7  -9   10.25    3.49
  -4  -7  -9   15.24    3.79
  -4   7  -9   17.88    4.09
  -4  -7  -9   14.80    4.07
  -4  -7  -9   19.52    3.61
   4  -7  -9   20.46    4.32
  -4   7  -9   20.68    4.08
  -4  -7  -7   20.44    4.44
  -4  -7  -7   24.19    4.49
  -4  -7  -7   13.62    4.46
  -4   7  -7   19.27    4.38
   4  -7  -7   18.49    5.08
  -4  -7  -7   23.68    4.18
   4  -7  -7   22.87    4.97
  -4   7  -7    8.63    3.14
  -4  -7  -5    9.78    3.14
  -4  -7  -5    6.07    2.52
  -4  -7  -5    9.16    3.33
   4  -7  -5    7.33    3.74
   4  -7  -5   11.97    4.08
  -4  -7  -5    8.63    3.43
  -4   7  -5    6.04    2.67
  -4   7  -3   38.16    5.56
  -4  -7  -3   41.63    5.98
   4  -7  -3   38.47    6.59
  -4  -7  -3   38.52    6.26
   4  -7  -3   33.50    5.40
  -4  -7  -3   45.73    5.72
   4  -7  -1   49.77    6.07
  -4  -7  -1   50.58    6.76
  -4  -7  -1   52.81    6.88
  -4   7  -1   74.06    7.59
  -4  -7  -1   62.21    6.64
  -4   7   1   54.12    6.52
  -4  -7   1   58.44    7.73
  -4   7   1   52.68    7.23
  -4  -7   1   53.07    6.73
  -4   7   1   56.66    6.02
  -4   7   3   44.59    6.33
  -4  -7   3   37.15    7.18
  -4   7   3   41.66    7.15
  -4  -7   5    5.88    3.93
  -4  -7   5    3.70    2.36
  -4   7   5    8.71    3.03
  -4  -7   7   20.34    5.59
  -4  -7   7   17.39    4.29
  -4  -7   9   14.50    4.81
  -4  -7   9   18.82    4.73
  -4  -7  11   22.31    5.39
  -4  -7  13   18.40    4.40
  -4  -7  15   11.21    2.48
   4   8 -14   80.31    4.45
   4  -8 -14   77.87    4.42
  -4  -8 -14   82.92    4.41
  -4  -8 -12   47.67    4.20
  -4   8 -12   46.84    4.52
   4  -8 -12   48.34    4.58
   4   8 -12   52.73    4.41
   4  -8 -12   51.58    4.56
   4  -8 -12   46.51    4.44
  -4  -8 -12   44.80    4.26
  -4  -8 -12   45.97    4.71
  -4   8 -10   61.71    6.37
  -4   8 -10   60.59    6.01
   4   8 -10   60.66    5.55
  -4  -8 -10   55.14    5.31
   4  -8 -10   55.50    5.77
  -4  -8 -10   61.72    6.58
  -4   8  -8  144.15   10.71
  -4   8  -8  132.05    9.86
  -4  -8  -8  133.52   10.50
   4   8  -8  137.31    9.38
  -4  -8  -8  139.98    9.45
   4  -8  -8  151.21   10.72
  -4  -8  -8  146.05   10.84
  -4   8  -6  193.43   12.68
  -4  -8  -6  196.93   13.72
  -4   8  -6  175.51   11.80
   4  -8  -6  182.43   14.52
  -4  -8  -6  202.66   13.14
   4  -8  -6  186.09   13.35
  -4  -8  -6  206.30   12.94
  -4   8  -4  306.68   16.50
  -4  -8  -4  313.26   18.16
  -4  -8  -4  328.60   16.64
   4  -8  -2  215.75   13.69
  -4  -8  -2  189.83   13.14
  -4   8  -2  214.41   12.68
  -4  -8  -2  223.13   15.08
  -4   8  -2  203.40   13.13
  -4  -8   0   17.82    4.53
  -4   8   0   16.36    3.40
  -4   8   0   22.44    4.56
  -4  -8   0   29.07    5.23
  -4   8   2  258.58   15.19
  -4  -8   2  265.19   17.98
  -4   8   4  320.58   17.59
  -4  -8   4  355.71   22.96
  -4  -8   6  166.59   14.61
  -4   8   6  171.51   12.81
  -4  -8   8  136.89   12.39
  -4  -8   8  143.24   11.60
  -4  -8  10   66.06    7.78
  -4  -8  10   76.01    8.50
  -4   8  12   44.38    5.35
  -4  -8  12   47.29    6.13
   4  -9 -11  267.51   10.82
  -4   9 -11  266.58   10.67
   4   9 -11  254.90   10.11
   4  -9 -11  254.34    9.96
  -4  -9 -11  237.54    9.65
   4  -9 -11  253.34   10.33
  -4   9 -11  244.77    9.76
  -4  -9 -11  257.32   10.48
  -4  -9 -11  268.70   11.34
  -4   9  -9  270.08   13.02
   4  -9  -9  248.05   13.08
  -4   9  -9  262.71   12.32
  -4   9  -9  268.36   12.14
   4   9  -9  262.97   11.73
   4  -9  -9  271.85   12.22
  -4  -9  -9  265.43   13.43
  -4   9  -7  468.12   19.54
   4  -9  -7  387.61   19.83
  -4   9  -7  419.43   18.16
   4  -9  -7  462.42   18.81
  -4   9  -7  449.09   18.50
  -4  -9  -7  497.60   19.29
  -4  -9  -7  445.00   19.63
  -4  -9  -5  714.31   27.58
  -4   9  -5  697.95   26.18
  -4   9  -5  667.28   25.16
  -4  -9  -5  764.08   27.19
   4  -9  -3  472.58   22.07
  -4   9  -3  478.80   21.06
  -4   9  -3  479.70   20.11
  -4  -9  -3  500.49   23.42
  -4  -9  -1  324.18   17.88
   4  -9  -1  301.67   16.20
  -4  -9  -1  273.86   16.02
  -4   9  -1  314.36   15.21
  -4   9  -1  324.79   16.69
  -4  -9   1  354.26   19.71
  -4  -9   1  345.04   17.70
  -4   9   1  343.06   17.48
  -4   9   3  562.03   23.85
  -4  -9   3  544.38   27.82
  -4  -9   5  643.54   30.20
  -4   9   5  682.60   27.27
  -4  -9   5  718.94   33.54
  -4  -9   7  443.24   22.21
  -4   9   7  383.63   19.28
  -4  -9   7  450.72   23.58
  -4  -9   9  287.43   15.89
  -4  10  -8  113.38    6.69
  -4  10  -8  103.12    6.38
  -4 -10  -8  108.44    6.99
   4 -10  -8  108.87    7.38
   4 -10  -6  191.83   11.92
  -4  10  -6  215.04   10.75
  -4  10  -6  207.56   11.04
  -4 -10  -6  210.65   11.19
  -4 -10  -6  183.15   10.61
   4 -10  -4  250.08   14.47
  -4  10  -4  273.26   13.66
  -4  10  -4  274.08   13.02
  -4 -10  -4  280.70   14.88
   4 -10  -2  245.90   13.91
  -4  10  -2  266.42   13.74
  -4  10  -2  244.95   12.21
  -4 -10  -2  249.29   14.56
  -4  10   0  354.11   16.52
  -4 -10   0  354.91   17.02
  -4 -10   0  349.61   17.22
  -4 -10   2  256.65   17.59
  -4 -10   2  255.79   15.78
  -4  10   2  250.45   13.80
  -4 -10   4  286.45   17.85
  -4 -10   4  330.46   19.27
  -4  10   4  287.14   15.09
  -4 -10   6  210.98   13.76
  -4 -10   6  244.20   15.53
  -4  10   6  204.57   12.23
  -4 -10   8  107.64    8.43
  -4 -10   8  107.26    8.56
  -4  10   8  106.98    7.76
  -4  11  -5   12.71    2.10
  -4 -11  -5    9.09    2.07
  -4  11  -3   36.32    4.03
  -4 -11  -3   39.13    4.64
  -4  11  -1  106.68    7.25
  -4 -11  -1  118.41    7.95
  -4 -11   1   96.91    7.64
  -4  11   1  125.24    8.00
  -4 -11   3   33.96    5.51
  -4  11   3   41.02    4.42
  -4 -11   3   31.79    4.95
  -4  11   3   30.75    3.96
  -4 -11   5    8.34    2.71
  -4  11   5    5.91    2.08
  -4 -11   5    3.64    2.32
  -4  11   5    9.47    2.33
  -5   0 -18    1.42    1.20
  -5   0 -16   -0.33    1.17
  -5   0 -16   -0.31    1.20
  -5   0 -14   -0.38    1.52
  -5   0 -12   -0.39    1.23
  -5   0 -10    1.24    1.38
  -5   0 -10   -0.47    1.66
  -5   0 -10    0.43    1.18
  -5   0  -8    2.08    1.66
  -5   0  -8    0.42    1.34
  -5   0  -6    0.39    1.30
  -5   0  -6   -0.38    1.27
  -5   0  -4    0.84    1.63
  -5   0  -2   -0.43    1.45
  -5   0  -2   -0.23    1.00
  -5   0   0   -0.38    1.33
  -5   0   0    0.47    0.82
  -5   0   2    0.51    0.85
  -5   0   2   -0.79    1.34
   5   0   2    1.30    1.42
  -5   0   4   -0.36    0.90
   5   0   4    0.94    1.52
  -5   0   6    1.05    1.43
  -5   0   8    0.67    2.09
  -5   0   8    1.85    2.17
  -5   0  10   -0.71    2.09
  -5   0  10    3.68    2.95
  -5   0  10    0.74    2.33
  -5   0  12    1.49    2.48
  -5   0  12    1.50    2.50
  -5   0  14   -0.68    2.40
  -5   0  16   -0.54    1.79
  -5   0  18    0.33    1.36
  -5  -1 -17   37.28    3.90
  -5   1 -17   29.35    3.49
  -5   1 -17   38.29    3.83
  -5  -1 -17   34.13    3.81
  -5   1 -17   34.78    3.66
   5  -1 -15    5.18    1.89
  -5  -1 -15    6.05    2.26
  -5  -1 -15    5.58    2.19
  -5   1 -15    3.15    1.83
  -5  -1 -15    4.80    2.05
  -5   1 -13  143.22    9.37
  -5  -1 -13  157.10    9.67
  -5   1 -11  124.56    8.83
  -5   1 -11  124.31    9.61
  -5  -1 -11  135.49    9.45
  -5   1 -11  128.27    9.38
  -5  -1 -11  147.05    9.31
  -5  -1 -11  119.73    8.65
  -5  -1  -9   75.79    6.88
  -5   1  -9   68.26    6.48
  -5   1  -9   67.61    6.83
  -5  -1  -9   83.94    7.22
  -5   1  -9   79.19    6.98
  -5  -1  -7  121.52    9.04
  -5   1  -7  120.67    8.58
  -5   1  -7  126.77    8.38
  -5   1  -7  116.45    8.48
  -5   1  -7  123.51    8.58
  -5  -1  -7  121.70    8.73
  -5  -1  -7  108.04    7.61
  -5   1  -7  120.05    8.25
  -5   1  -5   31.26    4.31
  -5  -1  -5   25.14    3.87
  -5   1  -3  309.45   14.79
  -5  -1  -3  323.86   12.74
  -5   1  -1  166.44   10.21
  -5  -1  -1  171.43    8.39
  -5   1   1  168.76    9.60
  -5  -1   1  180.10    8.82
  -5   1   1  166.39    9.74
  -5  -1   1  180.84    8.60
   5  -1   1  178.22    9.14
  -5  -1   3  383.72   14.35
  -5  -1   3  369.35   14.37
  -5   1   3  341.67   14.18
  -5   1   3  323.64   15.61
   5  -1   3  355.00   14.38
  -5  -1   5   18.22    3.88
  -5   1   5   24.18    4.11
   5  -1   5   20.08    3.51
  -5   1   7  102.08    9.58
  -5   1   7  111.51   10.30
  -5  -1   7  102.93    8.77
  -5  -1   7  114.23   10.02
  -5  -1   7  118.28   11.30
  -5  -1   9  113.64   10.79
  -5   1   9  108.42   10.31
  -5  -1   9   92.00   10.28
  -5   1   9  103.09   10.25
  -5  -1   9   95.25    9.67
  -5   1   9   88.73    9.70
  -5  -1  11  130.98   11.68
  -5   1  11  125.87   11.35
  -5   1  11  166.19   13.34
  -5   1  11  150.57   12.63
  -5  -1  11  125.74   11.89
  -5  -1  13  170.42   13.52
  -5   1  13  159.93   12.97
  -5   1  13  166.97   13.22
  -5   1  15    7.34    2.89
  -5  -1  15    5.51    3.05
  -5  -1  17   43.73    5.24
  -5   1  17   33.48    4.77
  -5   2 -18  504.64   15.72
  -5   2 -18  534.04   15.86
  -5  -2 -18  509.44   15.84
   5  -2 -16  919.90   27.03
  -5  -2 -16  874.55   26.66
  -5   2 -16  872.52   26.53
  -5  -2 -16  847.62   26.65
  -5   2 -14  964.88   29.75
   5  -2 -14  934.24   29.96
  -5  -2 -14  962.98   30.44
  -5  -2 -14  920.11   29.21
  -5  -2 -14  850.84   29.48
  -5   2 -12  651.38   23.49
  -5   2 -12  639.09   24.83
  -5   2 -12  607.45   22.51
  -5  -2 -12  647.35   24.50
  -5  -2 -12  637.15   23.26
  -5   2 -10 1148.04   35.77
  -5   2 -10 1142.64   37.30
  -5   2 -10 1139.88   36.70
  -5  -2 -10 1268.49   39.13
  -5   2 -10 1139.23   36.67
  -5   2 -10 1149.92   37.97
  -5  -2 -10 1235.27   36.76
  -5   2  -8 2002.35   57.93
  -5   2  -8 2164.55   58.01
  -5  -2  -8 2088.18   57.23
  -5   2  -8 2235.90   59.27
  -5   2  -8 2068.48   57.58
  -5   2  -8 2097.69   56.40
  -5  -2  -8 1928.65   58.67
  -5  -2  -8 2250.35   58.97
  -5  -2  -8 2119.00   56.55
  -5   2  -6 3206.38   78.34
  -5   2  -6 3062.33   77.69
  -5  -2  -6 3038.72   76.39
  -5  -2  -6 3102.32   76.97
  -5   2  -6 3242.43   79.81
  -5  -2  -6 3007.60   78.98
  -5  -2  -6 3010.48   78.79
  -5  -2  -6 3056.46   76.70
  -5  -2  -6 2940.07   79.63
  -5   2  -4 2269.07   60.48
  -5  -2  -4 2283.51   57.38
   5  -2  -4 2185.61   59.58
  -5   2  -2 1881.48   54.41
  -5  -2  -2 2043.58   50.00
  -5  -2  -2 1946.40   50.05
  -5   2  -2 1892.25   50.85
  -5   2   0 2861.47   75.94
  -5  -2   0 3032.15   72.20
  -5   2   0 2912.74   74.09
  -5  -2   0 2973.53   71.82
  -5  -2   2 2117.87   53.26
  -5   2   2 2029.66   56.28
  -5  -2   2 2006.45   52.81
   5  -2   2 2100.96   54.44
  -5  -2   4 2266.15   56.59
  -5  -2   4 2163.56   57.57
  -5   2   4 2200.72   59.08
   5  -2   4 2223.75   57.62
  -5  -2   6 2931.88   80.48
  -5  -2   6 3003.32   77.93
  -5   2   6 3137.24   80.88
  -5  -2   6 2847.93   78.70
  -5  -2   6 2848.96   75.14
   5  -2   6 2884.73   76.25
  -5  -2   8 2259.43   65.78
  -5   2   8 2307.65   65.92
  -5  -2   8 2185.19   63.24
   5  -2   8 2055.12   62.38
  -5   2  10 1234.24   42.99
  -5   2  10 1222.22   43.56
  -5   2  10 1352.28   44.66
  -5  -2  10 1317.42   45.08
  -5  -2  10 1305.71   44.55
  -5   2  12  601.43   27.46
  -5   2  12  577.76   26.52
  -5  -2  12  553.58   26.99
  -5   2  14  838.64   32.30
  -5   2  14  849.47   32.69
  -5  -2  14  831.41   32.66
  -5   2  16  792.90   28.75
  -5  -2  16  814.56   28.98
  -5   2  18  503.62   17.64
  -5  -2  18  495.00   17.43
  -5   3 -17  118.30    6.41
  -5  -3 -17  118.82    6.59
   5  -3 -15  279.55   12.87
  -5   3 -15  272.48   12.60
  -5  -3 -15  291.23   12.84
  -5  -3 -15  285.21   13.07
  -5   3 -13    7.95    2.43
   5  -3 -13   12.75    3.06
  -5  -3 -13    8.80    2.68
  -5   3 -13    6.77    2.31
  -5  -3 -13    9.72    2.96
  -5   3 -11   12.32    3.07
   5  -3 -11   21.87    4.14
  -5   3 -11   15.56    3.70
  -5  -3 -11   11.56    3.61
  -5  -3 -11   10.42    2.54
  -5   3 -11   11.89    3.71
  -5   3  -9  452.75   20.56
   5  -3  -9  497.17   21.21
  -5  -3  -9  417.57   19.64
  -5   3  -9  474.06   20.23
  -5   3  -9  491.30   21.38
  -5  -3  -9  448.56   21.22
  -5  -3  -9  484.72   20.68
  -5  -3  -9  480.25   19.38
  -5  -3  -9  482.80   20.11
  -5   3  -7  384.81   17.07
  -5   3  -7  416.59   17.65
  -5   3  -7  382.62   17.85
  -5  -3  -7  378.55   17.05
   5  -3  -7  334.22   17.93
  -5   3  -7  392.60   17.41
  -5  -3  -7  435.14   18.00
  -5  -3  -7  405.12   17.13
  -5  -3  -7  419.20   17.32
  -5  -3  -7  397.68   18.87
  -5   3  -7  411.97   18.78
   5  -3  -7  394.81   19.98
  -5  -3  -7  397.55   18.70
  -5   3  -5  390.33   17.11
  -5   3  -5  368.48   15.64
  -5  -3  -5  363.31   15.54
   5  -3  -5  338.99   16.79
  -5  -3  -5  384.46   17.08
  -5   3  -5  353.54   15.91
  -5   3  -5  361.18   16.90
  -5  -3  -5  357.97   16.10
  -5  -3  -5  341.10   14.92
   5  -3  -5  355.55   17.40
  -5  -3  -5  328.48   15.63
  -5  -3  -5  359.71   17.21
  -5   3  -3  264.87   14.38
  -5  -3  -3  253.70   12.07
  -5   3  -3  267.00   12.34
  -5   3  -1  354.08   17.88
  -5  -3  -1  392.98   15.03
  -5   3  -1  373.12   15.92
  -5  -3  -1  408.87   15.30
  -5  -3   1  399.14   15.74
  -5   3   1  419.97   18.04
  -5  -3   1  412.13   15.70
  -5  -3   3  219.91   10.95
  -5  -3   3  233.23   11.80
  -5   3   3  251.71   14.51
   5  -3   3  230.87   12.40
  -5  -3   5  376.43   20.13
  -5  -3   5  412.19   21.02
  -5  -3   5  365.12   15.87
  -5  -3   5  410.46   18.13
  -5   3   5  398.03   19.25
  -5   3   5  455.87   21.40
  -5  -3   5  374.37   16.42
   5  -3   5  396.65   17.89
  -5  -3   7  423.53   22.04
  -5  -3   7  430.86   21.57
  -5  -3   7  458.79   22.10
  -5   3   7  503.64   23.16
  -5  -3   7  426.36   19.65
   5  -3   7  425.66   20.55
  -5  -3   9  453.92   22.14
  -5   3   9  479.28   23.60
  -5  -3   9  511.23   24.18
  -5  -3   9  496.02   24.61
  -5  -3  11   16.96    4.86
  -5   3  11   32.57    5.97
  -5   3  13    8.79    3.69
  -5  -3  13   10.92    3.97
  -5   3  13   12.30    4.02
  -5   3  15  238.31   14.02
  -5   3  15  248.58   14.63
  -5  -3  15  283.37   15.37
  -5   3  17  100.53    7.31
  -5  -3  17   98.75    7.15
  -5   4 -16  152.09    7.89
  -5   4 -16  166.74    8.06
  -5  -4 -16  153.57    8.04
   5  -4 -14  351.28   15.16
  -5   4 -14  340.53   14.58
  -5  -4 -14  337.78   14.60
  -5  -4 -14  337.53   15.10
  -5   4 -12  218.99   12.23
   5  -4 -12  232.20   13.18
  -5   4 -12  233.86   13.20
  -5   4 -12  227.90   12.21
  -5  -4 -12  252.79   13.62
  -5  -4 -12  229.39   11.84
  -5  -4 -12  225.80   13.28
  -5   4 -10  224.17   13.74
   5  -4 -10  230.88   13.83
  -5   4 -10  221.82   13.26
  -5  -4 -10  228.22   14.00
  -5  -4 -10  221.28   12.14
   5  -4 -10  177.02   13.11
  -5  -4 -10  190.32   12.70
  -5  -4  -8  108.77    8.48
  -5   4  -8  120.51    9.72
   5  -4  -8  102.52    9.67
  -5  -4  -8   89.10    8.53
  -5   4  -8  117.10    9.12
  -5  -4  -8  116.29    9.11
  -5   4  -8  115.81    9.92
  -5  -4  -8  107.52    9.80
   5  -4  -8   97.21   10.29
  -5  -4  -8  104.37    8.33
  -5  -4  -8  115.72    9.33
  -5   4  -6  399.63   18.16
  -5  -4  -6  436.16   17.69
   5  -4  -6  381.56   19.18
  -5  -4  -6  388.56   17.38
  -5  -4  -6  392.37   17.54
  -5  -4  -6  365.22   16.79
  -5   4  -6  382.25   17.87
  -5   4  -6  386.14   18.59
  -5  -4  -6  397.93   18.66
   5  -4  -6  385.74   19.70
   5  -4  -6  368.41   19.84
  -5  -4  -6  381.90   18.65
  -5   4  -4  558.86   23.36
  -5  -4  -4  593.83   21.83
  -5  -4  -4  586.86   23.03
  -5   4  -4  544.19   22.61
  -5  -4  -4  582.86   22.64
  -5   4  -4  550.26   21.59
  -5  -4  -4  612.20   22.10
  -5   4  -4  578.74   21.27
  -5  -4  -4  552.79   20.42
   5  -4  -4  571.12   23.82
  -5  -4  -4  538.65   22.58
  -5   4  -2  186.84   12.71
  -5  -4  -2  195.16   10.48
  -5  -4  -2  185.85   11.60
  -5   4  -2  194.78   10.94
  -5   4  -2  185.38   11.69
  -5  -4  -2  175.99   12.20
  -5   4  -2  193.85   10.67
  -5   4  -2  196.43   10.89
  -5  -4  -2  178.34   11.48
  -5  -4  -2  186.82   10.97
  -5  -4  -2  183.83   10.84
  -5   4   0   70.98    7.70
  -5  -4   0   81.50    6.39
  -5  -4   0   77.04    7.74
  -5  -4   0   70.46    6.17
  -5   4   0   69.25    6.79
  -5   4   0   83.77    6.62
  -5  -4   0   67.90    6.83
  -5  -4   0   75.68    6.51
  -5  -4   2  187.94   13.95
  -5  -4   2  227.64   11.28
  -5  -4   2  177.12   13.42
  -5  -4   2  219.66   11.76
  -5  -4   2  234.46   14.65
  -5   4   2  257.52   14.58
  -5   4   2  208.25   11.13
  -5  -4   2  208.17   12.09
  -5  -4   4  528.07   25.05
  -5  -4   4  539.37   26.31
  -5  -4   4  517.88   21.14
  -5   4   4  488.62   23.63
  -5  -4   4  532.62   19.89
  -5  -4   4  495.04   19.89
   5  -4   4  558.85   22.54
  -5  -4   6  365.77   20.61
  -5  -4   6  377.69   20.97
  -5  -4   6  346.72   18.24
  -5   4   6  359.45   19.67
  -5  -4   6  339.20   16.81
   5  -4   6  346.38   18.36
  -5  -4   8  123.01   11.64
  -5  -4   8  122.18   11.34
  -5   4   8  132.10   11.80
  -5  -4   8  128.83   11.04
  -5  -4   8  130.40   11.88
   5  -4   8  122.15   12.04
  -5  -4  10  284.13   18.38
  -5   4  12  227.30   15.50
  -5  -4  12  240.31   16.52
  -5   4  14  285.90   15.82
  -5  -4  14  282.44   16.25
  -5   4  14  300.14   16.37
  -5  -4  14  300.10   16.62
  -5  -4  16  137.62    8.96
  -5   4  16  141.84    9.19
  -5  -4  16  132.47    8.74
   5  -5 -15   71.96    5.40
  -5   5 -15   71.32    5.24
   5   5 -15   77.01    5.34
   5  -5 -15   64.90    4.82
  -5  -5 -15   60.16    5.08
  -5   5 -13   10.87    2.59
   5  -5 -13   10.03    2.76
  -5  -5 -13    8.20    2.63
  -5   5 -13    9.26    2.54
  -5  -5 -13    8.64    2.20
  -5  -5 -13    7.22    2.68
  -5   5 -11   26.20    4.80
   5  -5 -11   28.73    4.77
  -5  -5 -11   16.87    3.88
  -5  -5 -11   21.44    3.63
   5  -5 -11   23.56    4.48
  -5  -5 -11   17.41    3.99
  -5  -5  -9    8.34    3.04
   5  -5  -9   12.04    3.52
  -5   5  -9    8.05    2.96
  -5  -5  -9    3.22    2.80
  -5   5  -9    3.51    2.35
  -5  -5  -9    5.55    3.07
   5  -5  -9    5.34    3.39
  -5  -5  -9    6.89    2.61
   5  -5  -9    9.57    3.73
  -5  -5  -9    6.72    2.86
  -5  -5  -7   -0.58    2.59
  -5   5  -7    0.54    1.33
  -5  -5  -7    1.09    1.81
   5  -5  -7   -0.68    2.51
  -5  -5  -7    0.49    1.97
  -5  -5  -7    2.91    2.01
  -5   5  -7   -0.56    2.71
  -5   5  -7   -1.73    2.94
  -5  -5  -7    1.22    2.63
   5  -5  -7   -2.15    2.87
  -5  -5  -7    0.47    1.79
   5  -5  -7    3.44    2.42
   5  -5  -7   -0.78    2.29
  -5   5  -5   50.20    6.47
  -5  -5  -5   53.40    6.17
   5  -5  -5   45.25    6.68
  -5  -5  -5   51.77    6.49
  -5  -5  -5   52.13    5.89
  -5   5  -5   48.04    6.33
  -5   5  -5   39.60    6.21
  -5  -5  -5   53.28    6.45
   5  -5  -5   66.37    7.79
  -5  -5  -5   51.17    5.65
   5  -5  -5   53.33    7.45
  -5  -5  -5   62.37    7.38
  -5  -5  -3    5.72    2.95
  -5   5  -3    5.16    2.03
  -5   5  -3    3.71    2.17
  -5  -5  -3   -0.88    1.20
  -5  -5  -3    1.23    1.81
  -5  -5  -3    5.74    2.39
  -5   5  -3    2.80    2.56
  -5   5  -3    2.19    1.62
  -5  -5  -3   -0.43    2.81
  -5  -5  -3    3.29    2.11
   5  -5  -3    4.31    2.74
  -5   5  -3    3.22    2.04
  -5   5  -1  134.04   11.42
  -5  -5  -1  154.80   11.36
  -5   5  -1  162.17   10.80
  -5   5  -1  152.12    9.87
  -5  -5  -1  161.35   11.18
  -5  -5  -1  160.05   10.37
  -5  -5  -1  166.12   10.56
  -5  -5   1  164.32   12.42
  -5  -5   1  176.56   10.83
  -5   5   1  148.77   11.18
  -5   5   1  162.29   10.04
  -5  -5   1  173.80   11.58
  -5  -5   3    3.15    2.62
  -5  -5   3    1.95    1.72
  -5   5   3    6.25    2.89
  -5   5   3    4.46    1.97
  -5  -5   3    5.90    2.56
  -5  -5   5   51.65    7.96
  -5  -5   5   53.98    7.04
  -5  -5   5   49.22    5.97
  -5  -5   7    2.46    3.02
  -5  -5   7   -0.74    2.98
  -5  -5   7    0.60    1.90
  -5  -5   9    4.50    3.12
  -5  -5   9    4.69    3.26
  -5  -5  11   22.93    5.25
  -5  -5  11   28.39    6.22
  -5   5  13   11.95    3.53
  -5  -5  13   12.44    3.98
  -5  -5  13    8.78    3.35
  -5  -5  15   72.10    6.63
  -5  -5  15   61.18    6.11
  -5   6 -14  324.62   12.92
  -5   6 -14  356.75   13.23
   5   6 -14  357.37   13.23
   5  -6 -14  375.38   13.64
  -5  -6 -14  345.22   12.74
   5  -6 -12  412.51   17.27
  -5  -6 -12  402.97   16.58
  -5  -6 -12  376.16   15.28
   5  -6 -12  373.55   16.59
  -5   6 -12  370.51   15.52
  -5   6 -12  403.17   17.61
  -5   6 -10  673.92   26.55
   5  -6 -10  680.84   27.19
  -5  -6 -10  679.40   26.57
  -5  -6 -10  677.85   24.23
   5  -6 -10  662.80   27.14
  -5  -6 -10  697.71   24.88
   5  -6  -8  500.15   24.94
  -5   6  -8  585.66   24.69
  -5  -6  -8  590.49   25.48
   5  -6  -8  543.12   26.96
  -5  -6  -8  600.84   22.84
   5  -6  -8  547.95   25.88
  -5  -6  -8  608.37   24.03
  -5  -6  -8  585.85   23.84
   5  -6  -6  813.14   32.84
  -5  -6  -6  875.93   29.79
  -5   6  -6  863.03   30.91
  -5  -6  -6  861.79   31.89
   5  -6  -6  887.34   34.47
  -5  -6  -6  818.06   28.61
  -5  -6  -6  772.96   30.97
  -5   6  -4 1133.55   39.89
  -5  -6  -4 1163.99   39.73
  -5   6  -4 1080.73   39.11
  -5   6  -4 1114.90   37.51
  -5  -6  -4 1201.19   38.16
  -5   6  -4 1155.90   37.32
   5  -6  -4 1250.15   41.88
  -5  -6  -4 1114.81   38.89
   5  -6  -4 1159.01   41.92
  -5  -6  -4 1201.96   40.13
  -5   6  -2  933.81   36.89
  -5  -6  -2 1001.68   35.54
  -5  -6  -2 1034.96   33.52
  -5   6  -2 1033.49   33.83
  -5   6  -2 1042.72   34.42
  -5  -6  -2 1008.39   36.04
   5  -6  -2 1088.85   38.40
  -5  -6  -2 1019.96   34.39
  -5  -6  -2 1053.56   35.37
  -5  -6   0 1406.92   45.97
  -5   6   0 1330.22   43.99
  -5  -6   0 1441.27   41.50
  -5   6   0 1410.95   42.01
  -5  -6   0 1347.74   44.17
  -5   6   0 1412.33   42.60
  -5  -6   2 1021.84   40.58
  -5  -6   2 1061.91   39.54
  -5   6   2 1090.94   39.17
  -5   6   2 1050.85   33.74
  -5  -6   2 1050.03   35.97
  -5  -6   4 1208.86   44.77
  -5  -6   4 1168.50   39.45
  -5  -6   4 1201.30   44.65
  -5   6   4 1117.48   43.02
  -5  -6   6  897.88   37.31
  -5  -6   6  836.47   30.01
  -5  -6   8  608.24   28.90
  -5  -6   8  607.71   25.51
  -5  -6  10  694.39   29.45
  -5  -6  10  695.61   28.95
  -5   6  12  367.83   18.58
  -5  -6  12  405.75   20.13
  -5   6  14  344.48   15.38
  -5  -6  14  355.07   16.06
  -5   7 -13  195.51    9.09
   5   7 -13  209.28    9.12
  -5   7 -13  192.33    8.81
   5  -7 -13  209.23    9.45
  -5  -7 -13  201.81    8.83
   5  -7 -13  194.76    9.16
  -5  -7 -11  318.62   14.27
   5   7 -11  315.45   13.55
  -5  -7 -11  308.65   13.35
   5  -7 -11  319.52   14.88
  -5  -7 -11  315.23   13.62
  -5   7 -11  325.59   15.29
  -5  -7 -11  292.71   14.08
  -5   7  -9  103.56    9.08
  -5  -7  -9  107.43    9.18
  -5  -7  -9   97.03    7.71
   5  -7  -9  103.54    9.17
  -5  -7  -9   88.51    7.90
  -5  -7  -9   96.70    8.39
  -5  -7  -7   94.85    9.63
  -5   7  -7   85.81    7.96
   5  -7  -7  106.24   11.00
  -5  -7  -7  106.33    8.45
   5  -7  -7   80.54    8.99
  -5   7  -7   96.33    9.02
  -5  -7  -7  102.29    8.66
  -5   7  -5  117.39    9.90
  -5  -7  -5  141.13   11.15
  -5   7  -5  132.24   10.04
   5  -7  -5  153.79   13.16
  -5  -7  -5  128.45   10.62
   5  -7  -5  126.59   12.01
  -5  -7  -5  143.11   10.24
  -5  -7  -3  222.11   14.16
  -5  -7  -3  238.22   13.99
  -5   7  -3  244.75   14.17
  -5   7  -3  215.50   13.12
   5  -7  -3  221.80   15.53
  -5  -7  -3  198.93   14.11
  -5  -7  -3  212.06   13.57
  -5  -7  -3  234.58   13.31
  -5  -7  -1  347.19   18.93
  -5   7  -1  364.04   17.25
  -5  -7  -1  367.80   19.24
  -5   7  -1  347.08   17.41
  -5  -7   1  363.42   20.36
  -5   7   1  347.64   16.59
  -5  -7   1  353.57   18.50
  -5   7   1  367.23   17.86
  -5  -7   3  208.38   16.61
  -5  -7   3  176.55   14.95
  -5  -7   5  112.30   12.13
  -5  -7   5  130.81   13.25
  -5  -7   7  104.68   11.34
  -5  -7   7   81.57    8.31
  -5  -7   9   92.74    9.94
  -5  -7   9   98.34    9.45
  -5  -7  11  304.49   16.75
  -5  -7  13  190.26   10.90
  -5   7  13  175.89   10.35
  -5  -7  13  192.18   11.02
  -5   8 -12  362.45   12.98
   5  -8 -12  398.20   13.84
   5   8 -12  379.32   12.80
   5  -8 -12  376.42   13.22
   5  -8 -12  353.17   13.08
  -5  -8 -12  362.41   13.10
   5   8 -10  367.05   14.32
  -5  -8 -10  364.76   14.34
   5  -8 -10  372.22   15.42
  -5  -8 -10  390.63   15.19
  -5  -8 -10  340.15   15.04
  -5   8 -10  377.32   16.11
  -5   8  -8  411.22   18.74
  -5  -8  -8  386.33   18.68
  -5   8  -8  471.36   18.33
  -5  -8  -8  431.87   17.43
   5  -8  -8  445.82   19.21
  -5  -8  -8  423.55   18.63
  -5  -8  -8  456.16   19.11
  -5   8  -6  567.66   23.48
  -5   8  -6  573.44   22.83
   5  -8  -6  575.25   26.63
  -5  -8  -6  582.70   23.25
   5  -8  -6  588.37   24.99
  -5  -8  -6  561.16   23.79
  -5  -8  -6  584.16   23.19
   5  -8  -4  656.42   27.68
  -5   8  -4  673.90   26.05
  -5   8  -4  652.17   25.08
   5  -8  -4  630.31   28.72
  -5  -8  -4  662.13   27.15
  -5  -8  -4  653.14   26.34
  -5   8  -2  740.26   27.57
  -5  -8  -2  754.87   29.66
  -5   8  -2  819.44   28.60
  -5   8  -2  792.25   29.09
   5  -8  -2  861.24   33.14
  -5  -8  -2  789.23   31.23
  -5  -8   0  667.24   28.63
  -5   8   0  682.40   25.45
  -5  -8   0  702.81   28.10
  -5   8   0  707.51   26.85
  -5  -8   2  795.16   34.82
  -5  -8   2  740.24   32.45
  -5  -8   2  744.37   28.53
  -5   8   2  736.30   28.33
  -5  -8   4  630.16   30.62
  -5   8   4  618.16   25.86
  -5  -8   4  690.71   32.02
  -5  -8   6  689.19   30.60
  -5  -8   6  662.30   30.91
  -5  -8   8  472.72   23.20
  -5  -8  10  392.20   18.32
  -5  -8  12  356.28   15.55
  -5   8  12  381.89   15.30
  -5   9  -9    8.91    2.38
   5  -9  -9   12.07    2.61
  -5   9  -9   11.82    2.13
   5  -9  -9    9.02    2.08
  -5  -9  -9   12.59    2.45
  -5   9  -7    5.77    2.39
   5  -9  -7    5.01    2.37
  -5   9  -7    9.89    2.52
  -5  -9  -7    9.55    2.46
   5  -9  -7   10.58    2.57
  -5  -9  -7    9.36    2.72
   5  -9  -5   10.90    3.38
  -5   9  -5   11.05    3.04
  -5   9  -5   13.34    2.94
  -5  -9  -5   11.21    3.03
  -5  -9  -5   11.82    3.37
   5  -9  -3   26.44    4.77
  -5   9  -3   23.85    3.94
  -5   9  -3   19.24    3.88
  -5  -9  -3   19.37    4.35
  -5   9  -1   13.85    3.11
  -5  -9  -1    8.26    3.07
  -5   9  -1    9.71    2.67
  -5  -9  -1   12.86    3.68
  -5   9  -1   13.25    3.46
  -5   9   1    5.52    2.50
  -5  -9   1   11.91    3.89
  -5  -9   1   11.52    3.40
  -5  -9   3   19.97    5.49
  -5  -9   3   22.83    5.62
  -5   9   3   18.59    3.96
  -5  -9   5   13.17    4.53
  -5  -9   5   11.95    4.25
  -5   9   5    7.65    3.01
  -5  -9   7    7.15    3.11
  -5  -9   7    6.11    3.26
  -5  -9   9   10.06    2.97
  -5  -9   9   12.33    3.17
  -5  10  -6   30.34    3.69
   5 -10  -6   26.63    3.94
  -5  10  -6   30.04    3.45
  -5 -10  -6   31.01    3.62
  -5 -10  -6   31.64    3.76
   5 -10  -4    3.48    2.05
  -5  10  -4    5.01    2.11
  -5  10  -4    1.27    1.22
  -5 -10  -4    6.09    2.21
  -5  10  -2  102.20    7.69
  -5  10  -2   94.49    6.76
  -5 -10  -2  103.43    8.38
  -5 -10   0  344.22   16.17
  -5  10   0  349.12   15.42
  -5 -10   0  326.11   15.43
  -5  10   0  322.36   14.29
  -5  10   2  103.47    7.97
  -5 -10   2   92.48    8.75
  -5  10   2   89.39    7.45
  -5 -10   4    6.50    3.01
  -5  10   4    5.15    2.25
  -5  10   4    3.44    1.86
  -5 -10   4    5.53    2.90
  -5 -10   6   30.06    4.70
  -5  10   6   32.15    4.16
  -5 -10   6   33.80    5.14
   6   0 -16  560.72   18.49
  -6   0 -16  555.40   18.63
  -6   0 -16  544.29   17.69
  -6   0 -14  884.73   28.59
  -6   0 -12 1741.77   48.71
  -6   0 -10 1879.59   53.83
  -6   0 -10 2018.42   55.37
  -6   0  -8 1673.89   48.93
  -6   0  -8 1640.41   48.18
  -6   0  -8 1704.10   48.10
  -6   0  -6 1191.84   38.17
  -6   0  -6 1197.29   36.54
  -6   0  -4  856.39   30.16
  -6   0  -4  984.80   32.60
  -6   0  -4  907.11   28.92
  -6   0  -4  941.94   30.34
  -6   0  -2 2924.75   78.52
  -6   0  -2 3002.89   75.97
  -6   0   0 4432.83  109.98
  -6   0   0 4496.04  105.83
  -6   0   2 2706.71   68.81
  -6   0   2 2705.54   66.78
  -6   0   4  810.64   28.33
  -6   0   4  825.98   26.39
  -6   0   4  808.67   27.27
  -6   0   4  770.92   29.59
  -6   0   6 1283.75   42.48
  -6   0   6 1350.90   43.43
   6   0   6 1312.81   41.59
  -6   0   8 1859.16   57.44
  -6   0   8 1777.19   57.71
   6   0   8 1776.73   56.30
  -6   0  10 1829.86   58.30
  -6   0  10 1801.32   57.09
  -6   0  12 1647.47   53.10
  -6   0  14  779.58   29.89
  -6   0  16  488.35   19.60
   6  -1 -17    2.55    1.13
   6   1 -17    3.82    1.31
  -6  -1 -17    3.19    1.23
  -6   1 -17    6.03    1.48
  -6   1 -17    3.45    1.20
   6  -1 -15   45.22    4.70
  -6  -1 -15   50.59    4.92
  -6  -1 -15   43.77    4.25
  -6   1 -15   42.35    4.25
  -6   1 -13  109.91    7.91
  -6  -1 -13  104.99    8.26
  -6   1 -11   90.69    7.58
  -6   1 -11   83.29    7.89
  -6  -1 -11   84.94    7.93
  -6  -1 -11   83.86    7.25
  -6   1  -9   62.57    6.58
  -6   1  -9   63.08    6.73
  -6  -1  -9   71.12    6.98
  -6   1  -9   56.37    6.07
  -6  -1  -9   69.77    7.01
  -6  -1  -7   31.10    4.86
  -6   1  -7   26.82    4.55
  -6   1  -7   29.37    4.54
  -6   1  -7   22.69    4.16
  -6   1  -7   26.44    4.34
  -6   1  -7   27.14    4.59
  -6  -1  -5  162.19   11.00
  -6   1  -5  146.32   10.44
  -6   1  -5  159.03   10.64
  -6   1  -5  152.13    9.74
  -6   1  -5  141.66    9.28
  -6   1  -5  137.65   10.01
  -6   1  -3   38.06    5.40
  -6   1  -3   34.90    4.45
  -6   1  -3   44.22    5.07
  -6   1  -3   45.99    5.35
  -6  -1  -3   39.60    4.91
  -6  -1  -3   44.07    4.61
  -6  -1  -3   40.98    5.03
  -6  -1  -3   43.39    5.12
  -6   1  -1  181.74   11.86
  -6   1  -1  207.39   11.00
  -6  -1  -1  195.25    9.97
  -6  -1  -1  198.11   12.61
  -6  -1  -1  206.53   11.58
  -6   1  -1  194.95   11.25
  -6  -1  -1  207.09   11.33
  -6   1   1  177.68   10.68
  -6  -1   1  184.99    9.85
  -6   1   1  190.63   10.35
  -6  -1   1  177.73   10.83
  -6   1   1  154.90   11.58
  -6  -1   1  191.20   12.16
  -6  -1   1  191.53   10.76
  -6   1   3   55.57    6.09
  -6  -1   3   47.11    5.59
  -6  -1   3   44.04    4.85
  -6  -1   3   50.99    5.22
  -6  -1   3   50.71    5.92
  -6  -1   3   49.31    6.26
   6  -1   3   46.51    5.40
  -6   1   5  180.53   11.86
  -6  -1   5  163.15   10.15
  -6  -1   5  164.59   11.01
  -6   1   5  166.15   11.27
  -6  -1   5  164.35   11.73
  -6  -1   5  169.07   11.96
   6  -1   5  175.02   11.30
  -6   1   7   34.90    5.77
  -6  -1   7   39.51    6.26
  -6   1   7   40.40    6.33
   6  -1   7   37.97    6.01
  -6   1   7   36.70    6.53
  -6   1   9   46.64    7.14
  -6  -1   9   41.27    6.76
  -6   1   9   44.85    7.14
  -6   1   9   53.49    7.85
  -6  -1   9   52.06    7.21
   6  -1   9   42.64    7.50
  -6   1  11   89.84   10.03
  -6   1  11   87.66    9.56
  -6  -1  11   86.23    9.76
  -6   1  13  134.05   11.03
  -6  -1  13  108.54   10.56
  -6   1  15   41.93    5.63
  -6  -1  15   52.79    6.49
  -6   1  17    3.40    1.72
  -6  -1  17    2.54    1.50
   6  -2 -16   78.09    5.46
  -6  -2 -16   69.02    5.10
  -6   2 -16   74.37    5.41
  -6   2 -16   73.71    5.03
  -6   2 -14   94.31    6.94
   6  -2 -14  118.11    8.04
  -6  -2 -14  104.43    7.62
  -6   2 -14  104.21    6.99
  -6  -2 -12   18.21    3.41
  -6   2 -12   20.71    3.71
   6  -2 -12   18.70    3.66
  -6  -2 -12   22.47    4.09
  -6   2 -10   40.52    5.27
  -6   2 -10   42.11    5.75
  -6  -2 -10   35.93    5.48
  -6  -2 -10   39.26    5.29
  -6   2  -8   80.90    7.55
  -6   2  -8   78.39    7.16
  -6   2  -8   76.02    7.61
  -6  -2  -8   77.60    7.02
  -6   2  -8   73.43    7.24
  -6   2  -8   79.61    7.96
  -6  -2  -8   79.30    7.98
  -6   2  -8   72.18    6.94
  -6  -2  -8   84.57    7.65
  -6  -2  -8   80.18    7.81
  -6   2  -6  180.33   11.51
  -6   2  -6  171.70   11.08
  -6   2  -6  170.38   10.86
  -6   2  -6  160.29   10.48
  -6  -2  -6  174.07   10.50
  -6   2  -6  169.28   11.45
  -6  -2  -6  165.81   11.02
  -6  -2  -6  167.29   11.78
  -6   2  -4  563.85   23.38
  -6   2  -4  558.38   21.51
  -6   2  -4  571.18   21.45
  -6  -2  -4  567.65   23.36
  -6   2  -4  606.98   23.10
  -6  -2  -4  547.82   21.60
  -6  -2  -4  579.21   22.86
  -6   2  -2    3.30    1.72
  -6   2  -2    3.87    1.97
  -6   2  -2    3.29    1.93
  -6   2  -2    6.84    2.28
  -6  -2  -2    3.88    1.76
  -6  -2  -2    8.89    2.91
  -6  -2  -2    7.58    2.39
  -6   2  -2    3.99    1.91
  -6  -2  -2    4.41    2.31
  -6  -2  -2    4.15    1.79
  -6   2   0  294.65   15.32
  -6   2   0  300.13   14.10
  -6  -2   0  301.99   16.26
  -6  -2   0  311.02   14.69
  -6   2   0  293.53   14.55
  -6  -2   0  290.54   13.13
  -6   2   0  277.54   14.36
  -6  -2   0  307.87   15.68
  -6  -2   0  297.44   14.13
  -6   2   2    7.16    2.68
  -6   2   2    6.18    2.43
  -6  -2   2    0.73    1.68
  -6  -2   2    4.69    2.21
  -6   2   2    3.77    2.24
  -6  -2   2    7.09    2.24
  -6  -2   2    4.06    2.19
  -6  -2   2    7.93    2.65
  -6   2   4  579.65   22.84
  -6  -2   4  549.60   20.85
  -6  -2   4  553.00   21.57
  -6   2   4  513.13   23.80
  -6  -2   4  570.30   23.69
  -6  -2   4  577.83   23.40
   6  -2   4  557.25   22.33
  -6   2   6  177.30   12.36
  -6  -2   6  170.48   12.82
  -6  -2   6  159.45   10.55
  -6  -2   6  181.00   12.42
  -6   2   6  163.68   12.28
  -6  -2   6  169.15   12.78
  -6   2   6  169.73   13.20
   6  -2   6  166.79   11.83
  -6  -2   8   49.45    6.67
  -6  -2   8   55.39    7.76
  -6   2   8   52.26    7.61
  -6   2   8   67.15    8.54
  -6  -2   8   64.17    7.57
   6  -2   8   49.51    7.41
  -6   2  10   30.87    6.09
  -6  -2  10   23.87    5.34
  -6  -2  12   15.92    4.71
  -6   2  12   18.29    4.89
  -6   2  14   90.30    8.50
  -6  -2  14  103.86    9.31
  -6   2  16   65.61    6.04
  -6  -2  16   64.27    6.12
  -6   3 -17    4.86    1.27
   6  -3 -15    4.19    1.60
  -6  -3 -15    5.89    1.79
  -6   3 -15    3.54    1.52
  -6   3 -13   15.92    3.02
   6  -3 -13   20.95    3.63
  -6  -3 -13   21.30    3.71
  -6  -3 -11    4.23    2.10
  -6   3 -11    3.05    1.81
  -6   3 -11    4.61    2.48
   6  -3 -11    3.10    2.07
  -6  -3 -11    6.70    2.98
  -6   3  -9   10.32    3.32
  -6  -3  -9   14.27    3.59
  -6   3  -9   15.92    3.54
  -6   3  -9   11.01    3.41
  -6  -3  -9    9.10    2.74
  -6  -3  -9   15.21    3.60
  -6   3  -9   12.61    3.89
   6  -3  -9   10.09    3.11
  -6  -3  -9   14.62    4.17
  -6  -3  -9   17.05    3.56
  -6  -3  -7    6.88    2.85
  -6   3  -7    1.48    1.82
  -6   3  -7    4.41    2.18
  -6   3  -7    7.81    2.90
   6  -3  -7    5.60    2.68
  -6  -3  -7    3.26    1.94
  -6  -3  -7    3.76    2.16
  -6   3  -7    6.23    2.75
  -6   3  -7    6.39    2.51
  -6  -3  -7    5.55    2.83
  -6  -3  -7    8.30    2.56
  -6  -3  -5    2.77    2.14
  -6   3  -5    3.17    1.95
  -6   3  -5    4.19    2.10
  -6  -3  -5    2.55    1.57
  -6   3  -5    3.04    1.81
  -6  -3  -5    1.63    1.81
  -6   3  -5   -0.53    2.84
  -6  -3  -5    3.65    2.32
   6  -3  -5    6.54    2.96
  -6  -3  -5    4.40    2.17
  -6  -3  -3   17.60    3.56
  -6   3  -3   25.49    4.06
  -6   3  -3   19.82    4.32
  -6   3  -3   22.19    3.76
  -6  -3  -3   27.39    4.72
  -6   3  -3   14.97    3.62
  -6  -3  -3   24.00    4.27
  -6  -3  -3   21.13    3.91
  -6   3  -1   87.15    8.59
  -6   3  -1   74.62    6.69
  -6   3  -1   96.19    7.82
  -6   3  -1   82.52    7.24
  -6  -3  -1   78.51    8.05
  -6   3  -1   92.20    7.77
  -6  -3  -1   82.28    7.19
  -6   3  -1   87.51    7.98
  -6  -3  -1   90.69    7.09
  -6   3  -1   90.05    7.27
  -6  -3  -1   91.00    8.25
  -6  -3  -1   83.10    7.28
  -6   3   1   91.36    7.49
  -6  -3   1   78.19    6.62
  -6  -3   1   86.25    9.12
  -6   3   1   76.98    7.49
  -6  -3   1   75.06    8.24
  -6  -3   1   85.67    6.93
  -6   3   1   76.26    7.66
  -6  -3   1   80.91    7.44
  -6   3   1   91.40    7.46
  -6  -3   1   78.27    7.73
  -6  -3   1   87.40    7.29
  -6  -3   3   23.32    5.17
  -6   3   3   21.97    3.90
  -6  -3   3   22.00    5.26
  -6  -3   3   25.43    3.92
  -6   3   3   16.94    3.87
  -6  -3   3   18.02    3.52
  -6  -3   3   25.16    4.57
  -6   3   3   19.77    4.34
  -6  -3   3   26.53    4.65
  -6  -3   5    8.92    3.70
  -6  -3   5    5.34    3.06
  -6  -3   5    5.76    2.21
  -6  -3   5    7.64    2.97
  -6  -3   5    8.62    3.21
  -6   3   5    4.22    2.60
   6  -3   5    6.39    3.03
  -6  -3   7    7.36    2.62
  -6  -3   7    4.19    3.48
  -6  -3   7    4.24    3.15
  -6  -3   7   15.44    3.73
   6  -3   7    8.35    3.55
  -6  -3   9   14.83    3.94
  -6   3   9   13.04    4.01
  -6  -3   9   16.14    4.56
  -6   3  11    5.22    3.10
  -6  -3  11    3.76    3.45
  -6   3  13   18.87    4.50
  -6  -3  13   22.23    6.09
  -6   3  15    6.54    2.36
  -6  -3  15    5.79    2.67
  -6  -3  17    1.96    1.19
   6  -4 -16  495.87   15.42
  -6  -4 -16  478.73   14.88
  -6   4 -16  493.94   14.84
  -6   4 -14  672.38   21.52
   6  -4 -14  672.91   22.29
  -6  -4 -14  639.41   21.45
  -6   4 -12  444.59   18.14
   6  -4 -12  467.84   19.56
  -6   4 -12  469.46   19.31
  -6  -4 -12  434.67   18.72
  -6   4 -10  932.75   31.26
  -6  -4 -10  856.63   30.08
   6  -4 -10 1004.05   34.34
  -6   4 -10  923.90   32.39
  -6  -4 -10  943.44   33.42
  -6  -4 -10  987.35   31.31
  -6  -4 -10  976.97   31.65
  -6   4 -10  969.49   33.34
  -6   4  -8 1218.41   39.45
  -6   4  -8 1165.06   38.01
  -6  -4  -8 1146.43   36.89
  -6   4  -8 1188.78   39.72
  -6  -4  -8 1164.57   39.66
   6  -4  -8 1199.59   42.17
  -6  -4  -8 1203.44   37.43
  -6  -4  -8 1216.24   38.47
  -6  -4  -8 1253.52   39.62
  -6   4  -6 1293.85   41.69
  -6   4  -6 1407.82   41.46
   6  -4  -6 1192.02   43.04
  -6  -4  -6 1339.81   41.21
  -6   4  -6 1314.64   41.77
  -6  -4  -6 1312.79   40.46
  -6   4  -6 1289.52   42.62
  -6  -4  -6 1311.92   41.08
  -6  -4  -6 1320.32   41.98
   6  -4  -6 1415.47   45.07
  -6  -4  -6 1372.87   40.80
  -6  -4  -6 1353.83   42.30
   6  -4  -6 1287.58   45.28
  -6  -4  -6 1347.16   43.46
  -6   4  -4 1851.82   56.30
  -6   4  -4 2026.05   54.17
  -6   4  -4 1907.39   53.24
  -6  -4  -4 2016.39   56.21
  -6  -4  -4 1926.44   56.08
  -6   4  -4 1856.82   55.57
  -6  -4  -4 1895.60   53.28
  -6  -4  -4 1874.51   52.30
   6  -4  -4 1918.90   57.65
  -6  -4  -4 1865.86   54.84
  -6  -4  -4 1854.81   55.35
  -6   4  -2 1450.60   48.89
  -6  -4  -2 1657.65   50.29
  -6   4  -2 1671.62   46.16
  -6   4  -2 1535.10   45.72
  -6  -4  -2 1562.02   48.49
  -6   4  -2 1545.35   45.92
  -6   4  -2 1496.94   47.68
  -6   4  -2 1574.80   45.58
  -6  -4  -2 1632.78   48.73
  -6  -4  -2 1601.23   46.77
  -6  -4  -2 1595.30   46.13
  -6   4   0 1552.42   44.12
  -6   4   0 1354.06   43.62
  -6  -4   0 1526.68   47.68
  -6  -4   0 1457.44   42.62
  -6   4   0 1387.95   44.27
  -6  -4   0 1457.47   43.63
  -6  -4   0 1520.53   42.69
  -6   4   0 1443.41   42.77
  -6  -4   0 1421.72   45.00
  -6  -4   0 1495.56   43.52
  -6   4   2 1743.33   49.19
  -6  -4   2 1736.43   48.35
  -6  -4   2 1649.33   55.12
  -6   4   2 1752.05   52.23
  -6  -4   2 1781.80   55.21
  -6  -4   2 1650.37   48.86
  -6   4   2 1615.55   52.29
  -6  -4   2 1694.09   50.65
  -6   4   2 1776.21   49.24
  -6  -4   2 1727.84   51.12
  -6  -4   4 2058.20   62.03
  -6  -4   4 2013.13   63.13
  -6   4   4 2028.74   58.53
  -6  -4   4 1921.16   55.32
  -6   4   4 1689.58   57.71
  -6  -4   4 1792.18   52.51
  -6  -4   4 1896.76   52.99
  -6  -4   4 1982.77   56.02
  -6  -4   6 1458.39   49.09
  -6  -4   6 1414.50   48.72
  -6  -4   6 1369.82   45.39
  -6  -4   6 1325.23   42.10
   6  -4   6 1440.16   47.08
  -6  -4   8 1143.16   41.81
  -6  -4   8 1211.45   41.26
  -6   4  10 1041.09   38.47
  -6  -4  10  954.87   37.38
  -6   4  12  451.06   22.00
  -6  -4  12  454.45   22.50
  -6   4  14  565.24   22.68
  -6  -4  14  594.13   23.20
  -6  -4  16  443.91   16.67
  -6  -5 -15   29.54    2.95
   6   5 -15   29.06    2.86
  -6   5 -15   29.58    2.87
  -6   5 -13   11.30    2.46
   6  -5 -13    9.94    2.54
  -6  -5 -13   10.24    2.76
  -6   5 -11   58.21    5.95
   6  -5 -11   57.53    6.57
  -6   5 -11   60.44    6.29
  -6  -5 -11   74.22    7.12
  -6  -5 -11   73.48    6.29
   6  -5 -11   62.41    6.98
  -6   5 -11   71.18    7.12
  -6   5  -9  103.77    9.28
   6  -5  -9   78.37    8.61
  -6   5  -9  100.79    8.68
  -6  -5  -9   87.70    8.85
   6  -5  -9   88.31    9.82
  -6  -5  -9  101.13    8.09
   6  -5  -9   78.54    8.97
  -6  -5  -9  104.21    8.47
  -6  -5  -9   99.11    8.74
  -6  -5  -9  111.31    9.03
  -6  -5  -7   11.63    3.93
  -6  -5  -7   21.36    4.15
   6  -5  -7   12.86    3.99
  -6  -5  -7   18.88    4.11
  -6   5  -7   17.95    4.29
  -6   5  -7   17.72    3.91
  -6   5  -7   17.30    4.41
  -6  -5  -7   25.99    5.30
   6  -5  -7   20.06    5.17
  -6  -5  -7   15.34    3.43
  -6  -5  -5   48.18    7.02
  -6  -5  -5   41.14    5.90
  -6  -5  -5   40.69    5.47
  -6   5  -5   55.52    6.63
  -6  -5  -5   42.35    6.07
  -6   5  -5   47.49    6.70
  -6  -5  -5   50.52    6.29
  -6   5  -5   57.12    6.27
   6  -5  -5   49.14    7.25
  -6  -5  -5   51.32    5.84
  -6  -5  -5   49.22    6.53
  -6  -5  -3   33.53    5.46
  -6   5  -3   31.47    5.56
  -6   5  -3   29.85    4.71
  -6  -5  -3   35.73    5.92
  -6  -5  -3   30.63    5.34
  -6   5  -3   29.73    5.67
  -6  -5  -3   33.15    4.82
  -6   5  -3   26.32    4.42
  -6  -5  -3   29.79    5.53
   6  -5  -3   39.86    6.54
  -6  -5  -3   26.92    4.80
  -6   5  -1  105.83   10.38
  -6   5  -1  114.69    9.37
  -6  -5  -1  130.55   11.05
  -6   5  -1  128.98    9.99
  -6   5  -1  134.10    9.74
  -6  -5  -1  132.55   10.94
  -6  -5  -1  131.96    9.96
  -6  -5  -1  140.06    9.94
  -6  -5   1  132.00    9.45
  -6   5   1  151.70   11.33
  -6  -5   1  147.94   12.49
  -6  -5   1  130.44    9.76
  -6   5   1  131.28   11.01
  -6  -5   1  139.49   10.41
  -6   5   1  129.96    9.61
  -6  -5   1  145.13   11.27
  -6  -5   3   25.73    6.22
  -6  -5   3   32.11    6.86
  -6  -5   3   32.90    5.15
  -6  -5   3   33.55    6.47
  -6  -5   3   35.59    5.67
  -6   5   3   36.55    6.41
  -6  -5   3   34.57    5.56
  -6  -5   5   43.06    7.53
  -6  -5   7   14.95    5.22
  -6  -5   7    6.71    3.04
  -6  -5   9   92.79    9.79
  -6  -5  11   67.31    8.04
  -6   5  11   59.78    7.58
  -6  -5  11   51.46    7.43
  -6   5  13    7.84    2.89
  -6  -5  13   10.70    3.67
  -6   6 -14  150.43    6.97
  -6  -6 -14  165.62    7.21
   6   6 -14  158.38    7.13
   6  -6 -14  141.27    6.58
  -6   6 -12  274.53   12.28
  -6  -6 -12  305.24   13.06
   6  -6 -12  295.01   13.11
   6  -6 -10  267.36   14.91
  -6  -6 -10  250.03   14.01
  -6  -6 -10  263.45   12.80
   6  -6 -10  282.57   15.29
  -6  -6 -10  273.95   13.07
  -6  -6 -10  268.24   12.97
  -6   6 -10  261.29   14.23
   6  -6  -8  360.36   20.44
  -6   6  -8  436.75   20.22
  -6   6  -8  445.97   19.26
  -6  -6  -8  450.66   19.77
  -6  -6  -8  439.99   20.76
   6  -6  -8  409.34   22.36
  -6  -6  -8  417.92   18.13
   6  -6  -8  438.68   22.24
  -6  -6  -8  441.16   19.36
  -6  -6  -8  450.36   19.92
   6  -6  -6  555.61   26.27
  -6   6  -6  563.86   24.09
  -6  -6  -6  625.37   25.28
  -6   6  -6  594.98   23.33
   6  -6  -6  614.03   27.95
  -6  -6  -6  599.44   22.91
   6  -6  -6  507.43   25.58
  -6  -6  -6  590.35   23.45
  -6  -6  -6  578.44   24.32
  -6  -6  -6  577.82   25.39
  -6  -6  -4  425.86   20.67
  -6  -6  -4  380.66   17.75
  -6  -6  -4  373.46   19.17
  -6   6  -4  371.14   18.21
  -6   6  -4  382.98   19.97
  -6  -6  -4  388.22   18.41
  -6   6  -4  375.73   17.98
   6  -6  -4  387.73   21.01
  -6  -6  -4  388.07   19.58
  -6  -6  -4  380.88   18.89
  -6  -6  -4  385.21   19.98
  -6  -6  -2  571.00   25.47
  -6  -6  -2  594.53   23.14
  -6   6  -2  609.08   24.01
  -6   6  -2  610.48   23.98
  -6  -6  -2  599.54   26.04
  -6  -6  -2  580.76   23.99
  -6  -6  -2  594.74   24.45
  -6   6   0  699.56   27.92
  -6  -6   0  735.51   30.46
  -6   6   0  712.05   26.71
  -6  -6   0  686.86   28.23
  -6  -6   0  751.01   27.03
  -6  -6   2  569.39   27.53
  -6  -6   2  557.67   23.90
  -6   6   2  610.93   23.50
  -6  -6   2  580.79   24.88
  -6  -6   4  444.98   24.60
  -6  -6   4  406.85   23.37
  -6  -6   6  637.25   30.08
  -6  -6   8  468.61   24.25
  -6   6  10  240.27   15.27
  -6  -6  12  280.60   14.70
  -6   6  12  277.81   14.68
  -6   6  14  160.91    8.78
  -6   7 -13    1.04    0.86
   6   7 -13    1.49    0.78
   6  -7 -13    1.54    0.81
  -6   7 -11    6.68    1.84
  -6  -7 -11   14.51    2.88
   6   7 -11    9.41    2.02
   6  -7 -11    9.49    2.31
  -6   7  -9   29.24    4.65
  -6  -7  -9   37.26    5.28
   6  -7  -9   31.94    4.91
  -6  -7  -9   34.16    4.54
  -6   7  -7   30.80    4.99
  -6   7  -7   30.39    4.42
  -6  -7  -7   23.64    4.72
   6  -7  -7   35.34    6.59
  -6  -7  -7   26.77    4.10
   6  -7  -7   22.73    4.95
  -6  -7  -7   28.83    4.71
  -6   7  -5   22.06    4.52
  -6  -7  -5   38.30    5.85
  -6   7  -5   33.61    5.00
   6  -7  -5   35.95    6.48
  -6  -7  -5   24.69    4.65
   6  -7  -5   25.57    5.72
  -6  -7  -5   30.41    5.16
  -6   7  -3   -0.47    1.57
  -6  -7  -3    0.60    2.42
  -6  -7  -3    2.03    2.18
  -6   7  -3    2.05    1.80
  -6   7  -3    0.53    2.13
   6  -7  -3    2.21    3.06
   6  -7  -3   -0.82    2.58
  -6  -7  -3   -0.55    2.36
  -6   7  -1  112.25    9.30
  -6  -7  -1   95.60    9.56
  -6   7  -1   90.98    8.41
  -6   7  -1   99.23    8.52
  -6  -7  -1  101.26    9.78
  -6  -7  -1  108.86    8.92
  -6   7   1  124.30   10.60
  -6  -7   1  112.42   11.05
  -6   7   1  104.56    8.65
  -6  -7   1  113.41   10.06
  -6  -7   3   -2.61    3.74
  -6  -7   3    0.85    2.66
  -6  -7   3   -1.14    2.84
  -6  -7   5   26.03    6.08
  -6  -7   5   27.54    6.25
  -6  -7   5   28.32    5.62
  -6  -7   7   38.92    6.76
  -6  -7   9   25.64    5.25
  -6  -7  11    6.18    2.70
  -6   7  11    5.46    2.38
  -6   7  13    1.12    1.20
  -6   8 -10  193.02    9.08
   6  -8 -10  214.09   10.52
   6  -8 -10  190.89    9.47
  -6  -8 -10  213.70    9.42
  -6   8 -10  234.43   10.56
  -6   8  -8  300.00   14.31
  -6   8  -8  318.57   13.30
   6  -8  -8  308.25   14.35
  -6  -8  -8  311.83   14.07
  -6   8  -6  323.08   15.68
  -6   8  -6  328.18   15.04
   6  -8  -6  338.84   18.51
  -6  -8  -6  342.66   15.44
   6  -8  -6  332.71   16.81
  -6  -8  -6  313.59   15.62
  -6   8  -4  178.36   11.54
  -6   8  -4  185.57   11.42
   6  -8  -4  196.28   14.32
  -6  -8  -4  206.05   12.99
  -6  -8  -4  181.05   11.88
  -6   8  -2  347.11   16.27
  -6  -8  -2  350.58   17.97
  -6   8  -2  361.49   17.25
  -6   8  -2  353.24   16.70
   6  -8  -2  407.27   20.87
  -6  -8  -2  353.08   18.56
  -6   8   0  575.98   23.33
  -6  -8   0  543.12   24.61
  -6   8   0  506.96   21.78
  -6   8   0  556.21   21.75
  -6  -8   0  570.78   24.23
  -6   8   2  443.62   20.76
  -6  -8   2  409.68   21.89
  -6  -8   4  210.53   15.71
  -6   8   4  227.29   14.67
  -6  -8   4  231.02   16.50
  -6  -8   6  324.23   18.44
  -6   8   6  319.06   16.43
  -6  -8   6  294.35   17.82
  -6  -8   6  284.74   16.70
  -6  -8   8  303.33   16.69
  -6  -8  10  220.19   12.35
  -6   8  10  222.17   11.72
  -6  -9  -9   17.61    2.37
  -6   9  -9   16.78    2.40
  -6   9  -7   34.79    4.10
   6  -9  -7   30.03    4.14
  -6   9  -7   35.55    3.72
   6  -9  -7   42.17    4.21
  -6  -9  -7   37.48    4.20
  -6   9  -5   33.16    4.41
  -6   9  -5   37.88    4.35
   6  -9  -5   44.48    6.08
  -6  -9  -5   33.12    4.44
  -6  -9  -5   43.33    5.00
  -6   9  -3   25.72    3.79
  -6   9  -3   18.38    3.61
   6  -9  -3   30.01    5.22
  -6  -9  -3   24.69    4.55
  -6  -9  -1   38.25    5.42
  -6   9  -1   51.03    5.63
  -6   9  -1   42.98    4.84
  -6   9  -1   40.93    4.79
  -6  -9  -1   40.13    5.59
  -6   9   1   47.51    5.59
  -6  -9   1   43.23    6.31
  -6   9   1   38.32    5.04
  -6  -9   1   42.04    5.47
  -6   9   3   26.21    4.43
  -6  -9   3   24.97    5.33
  -6  -9   5   29.46    5.31
  -6   9   5   41.90    5.21
  -6  -9   5   34.85    5.80
  -6   9   7   36.07    4.24
  -6  -9   7   34.82    4.78
  -6   9   9   16.48    2.73
  -6  10  -4  478.45   16.84
  -6 -10  -4  511.62   17.73
  -6  10  -2  483.98   17.46
  -6 -10  -2  492.07   18.71
  -6  10   0  383.71   14.51
  -6 -10   0  402.82   16.47
  -6  10   0  385.16   15.26
  -6 -10   0  400.47   16.11
  -6  10   2  523.61   18.73
  -6 -10   2  542.30   21.41
  -6  10   4  490.29   17.81
  -6 -10   4  523.26   20.85
   7   0 -16    0.20    0.73
  -7   0 -16    0.20    0.82
  -7   0 -14    0.28    1.20
  -7   0 -14    0.62    1.29
  -7   0 -12    0.38    1.64
  -7   0 -12    0.41    1.59
  -7   0 -10   -0.46    1.98
  -7   0 -10    3.46    2.20
  -7   0  -8   -0.53    1.75
  -7   0  -6    1.11    1.74
  -7   0  -6    0.94    1.89
  -7   0  -6   -1.05    1.85
  -7   0  -4    0.50    2.09
  -7   0  -4    1.31    1.89
  -7   0  -4   -1.03    2.97
  -7   0  -2    2.10    1.68
  -7   0  -2    1.00    1.85
  -7   0   0   -0.92    1.36
  -7   0   0    2.94    1.93
  -7   0   0    2.03    1.87
  -7   0   0    0.66    2.43
  -7   0   2   -0.99    1.82
  -7   0   2   -0.43    1.53
  -7   0   2    1.08    2.08
  -7   0   2    1.35    2.48
  -7   0   4   -1.12    1.97
  -7   0   6   -1.32    2.08
  -7   0   6   -0.62    1.53
  -7   0   8   -0.75    2.63
  -7   0   8    0.80    2.51
  -7   0  10    0.74    2.47
  -7   0  12    0.63    1.97
  -7   0  14   -0.45    1.72
  -7   0  16    0.55    1.05
   7  -1 -15   44.53    4.16
  -7  -1 -15   44.78    4.07
  -7   1 -15   47.53    4.20
   7  -1 -13  246.64   12.22
  -7  -1 -13  243.51   12.04
  -7   1 -13  236.11   11.91
  -7  -1 -13  241.47   11.51
  -7   1 -13  244.98   11.77
  -7   1 -11  427.51   18.13
  -7  -1 -11  443.66   19.08
  -7  -1 -11  437.75   18.19
  -7   1  -9  234.98   13.35
  -7   1  -9  224.51   13.27
  -7  -1  -9  234.50   13.89
  -7  -1  -9  226.90   13.21
  -7   1  -7  240.32   14.06
  -7   1  -7  227.08   13.53
  -7   1  -7  267.77   14.27
  -7   1  -7  233.80   14.27
  -7  -1  -7  247.00   14.68
  -7   1  -5  443.07   20.28
  -7   1  -5  497.88   21.88
  -7   1  -5  454.53   19.68
  -7   1  -5  454.77   20.72
  -7  -1  -5  443.06   20.50
  -7   1  -3  433.26   21.06
  -7   1  -3  435.42   18.96
  -7   1  -3  457.14   20.30
  -7  -1  -3  442.17   19.54
  -7  -1  -3  456.04   19.75
  -7   1  -1  762.47   29.73
  -7   1  -1  779.15   27.29
  -7   1  -1  825.80   27.80
  -7  -1  -1  813.21   26.56
  -7   1  -1  771.03   28.63
  -7  -1  -1  813.49   28.63
  -7  -1  -1  795.88   30.74
  -7  -1  -1  754.18   27.77
  -7   1   1  829.92   29.30
  -7   1   1  845.61   28.49
  -7  -1   1  815.66   27.35
  -7  -1   1  821.90   29.75
  -7   1   1  780.43   29.35
  -7  -1   1  802.63   31.55
  -7  -1   1  830.56   29.06
  -7   1   3  462.61   20.72
  -7  -1   3  467.09   20.29
  -7  -1   3  437.81   18.69
  -7  -1   3  461.75   21.33
  -7  -1   3  454.45   22.01
  -7   1   5  469.33   21.79
  -7  -1   5  475.38   21.85
  -7  -1   5  420.64   18.79
  -7  -1   5  412.92   19.82
  -7  -1   5  457.01   22.29
  -7  -1   5  494.84   22.92
  -7   1   7  231.71   15.44
  -7  -1   7  228.85   15.68
  -7   1   7  213.14   14.91
  -7  -1   7  200.77   14.77
  -7   1   7  252.44   16.93
   7  -1   7  236.11   15.94
  -7   1   9  190.85   14.38
  -7  -1   9  191.64   14.91
  -7   1   9  208.12   15.29
  -7  -1  11  401.56   21.50
  -7  -1  11  403.50   20.76
  -7  -1  13  215.41   13.61
  -7  -1  13  217.32   13.38
  -7  -1  15   35.35    4.43
   7  -2 -16  291.29   10.33
   7   2 -16  280.56   10.09
  -7  -2 -16  282.70   10.12
  -7   2 -16  282.55   10.20
   7  -2 -14  304.54   12.86
  -7  -2 -14  303.53   12.59
  -7   2 -14  284.56   12.25
  -7   2 -14  289.78   12.08
  -7   2 -12  399.81   16.65
   7  -2 -12  423.43   17.77
  -7  -2 -12  398.79   17.20
  -7  -2 -12  411.03   16.54
  -7   2 -10  608.67   23.12
   7  -2 -10  620.59   24.30
  -7   2 -10  578.31   23.55
  -7  -2 -10  606.25   24.30
  -7  -2 -10  620.02   23.43
  -7   2  -8  946.84   31.77
   7  -2  -8  820.54   31.82
  -7   2  -8  907.21   31.74
  -7  -2  -8  890.88   30.45
  -7   2  -8  911.36   32.64
  -7  -2  -8  858.97   31.67
  -7  -2  -8  898.06   31.02
  -7  -2  -8  947.38   32.58
  -7   2  -6  733.50   28.08
  -7   2  -6  761.17   28.54
  -7   2  -6  774.50   28.12
  -7   2  -6  746.53   27.52
  -7  -2  -6  713.89   26.41
  -7   2  -6  777.78   29.37
  -7  -2  -6  735.41   28.73
  -7   2  -4  749.17   29.61
  -7   2  -4  780.18   27.88
  -7   2  -4  792.08   29.41
  -7  -2  -4  738.48   27.86
  -7  -2  -4  749.34   28.07
  -7   2  -2 1044.89   38.27
  -7   2  -2 1137.44   35.83
  -7   2  -2 1184.87   36.62
  -7  -2  -2 1156.48   35.10
  -7   2  -2 1100.00   37.05
  -7  -2  -2 1081.45   35.74
  -7  -2  -2 1120.81   38.39
  -7  -2  -2 1070.72   35.86
  -7   2   0 1061.31   33.55
  -7  -2   0  969.84   31.69
  -7   2   0 1029.47   35.08
  -7  -2   0  938.12   36.30
  -7  -2   0 1002.23   33.81
  -7   2   0  972.74   34.18
  -7  -2   0  975.03   35.60
  -7  -2   0 1014.90   33.36
  -7   2   2 1107.69   36.34
  -7   2   2 1211.60   40.69
  -7  -2   2 1163.30   38.59
  -7  -2   2 1096.19   35.26
  -7  -2   2 1173.68   39.82
  -7  -2   2 1167.08   36.89
  -7   2   4  861.58   31.36
  -7  -2   4  768.61   29.35
  -7  -2   4  791.97   28.28
  -7  -2   4  925.32   35.75
  -7  -2   4  738.65   28.05
  -7  -2   4  764.47   31.00
  -7  -2   4  807.86   31.40
   7  -2   4  861.69   31.21
  -7   2   6  826.62   31.84
  -7  -2   6  804.64   31.73
  -7  -2   6  749.04   28.40
  -7  -2   6  789.70   32.29
  -7  -2   6  808.17   31.02
  -7  -2   6  789.27   32.33
  -7  -2   6  813.31   31.22
   7  -2   6  771.36   31.38
  -7   2   8  790.99   32.81
  -7  -2   8  845.27   32.80
  -7   2   8  909.31   35.29
  -7   2  10  591.48   26.94
  -7  -2  10  554.99   25.48
  -7  -2  12  424.86   21.33
  -7   2  12  432.96   21.38
  -7  -2  12  421.02   20.61
  -7  -2  14  291.95   15.07
  -7  -2  14  308.34   14.89
  -7  -2  16  252.29   10.74
   7  -3 -15  210.41    9.12
  -7  -3 -15  209.99    8.85
  -7   3 -15  224.21    9.05
  -7   3 -13  206.52   10.38
   7  -3 -13  229.30   11.42
  -7  -3 -13  224.92   10.95
  -7   3 -11  274.76   13.68
   7  -3 -11  298.56   15.21
  -7   3 -11  281.67   14.61
  -7  -3 -11  293.88   14.80
  -7  -3 -11  308.96   14.16
  -7   3  -9  526.18   21.14
   7  -3  -9  498.52   22.46
  -7   3  -9  502.24   21.60
  -7  -3  -9  503.00   21.56
  -7   3  -9  518.27   22.61
  -7  -3  -9  504.08   20.73
  -7  -3  -9  508.47   22.22
  -7  -3  -9  581.30   22.52
  -7   3  -7  551.33   22.54
  -7   3  -7  544.62   22.79
  -7  -3  -7  531.39   22.08
  -7   3  -7  548.28   22.86
  -7  -3  -7  532.06   21.92
  -7   3  -7  547.19   23.99
  -7  -3  -7  501.37   22.14
  -7  -3  -7  535.11   23.53
  -7   3  -5  805.72   28.22
  -7  -3  -5  686.40   27.12
  -7  -3  -5  745.92   26.77
  -7   3  -5  712.06   28.64
  -7  -3  -5  716.64   27.72
  -7  -3  -5  738.20   28.51
  -7   3  -3 1054.05   38.07
  -7   3  -3 1101.97   35.78
  -7   3  -3 1071.43   35.55
  -7  -3  -3 1084.74   38.00
  -7   3  -3 1063.92   37.15
  -7  -3  -3 1133.47   38.15
  -7  -3  -3 1069.93   36.09
  -7  -3  -3 1099.58   35.59
  -7   3  -1  642.32   24.42
  -7   3  -1  628.02   24.62
  -7  -3  -1  632.08   23.63
  -7   3  -1  649.91   25.20
  -7  -3  -1  591.21   26.83
  -7  -3  -1  619.41   24.57
  -7   3  -1  603.69   25.48
  -7  -3  -1  635.50   26.60
  -7  -3  -1  583.95   24.01
  -7   3   1  689.99   26.00
  -7  -3   1  651.90   24.49
  -7  -3   1  702.18   29.89
  -7   3   1  658.40   27.35
  -7  -3   1  721.64   30.46
  -7  -3   1  693.73   26.82
  -7  -3   1  656.70   27.61
  -7  -3   1  655.29   25.29
  -7   3   3 1131.64   37.10
  -7  -3   3 1115.19   36.13
  -7  -3   3 1196.03   44.39
  -7   3   3 1172.10   40.86
  -7  -3   3 1072.14   36.36
  -7  -3   3 1134.86   39.63
  -7  -3   3 1217.47   40.34
  -7  -3   3 1216.10   37.33
  -7  -3   5  771.91   29.39
  -7   3   5  703.46   27.91
  -7  -3   5  730.22   28.82
  -7  -3   5  725.64   30.88
  -7  -3   5  826.51   33.86
  -7  -3   5  760.17   29.71
  -7  -3   7  532.91   25.59
  -7  -3   7  557.45   26.62
  -7   3   7  540.86   25.99
  -7  -3   9  535.72   24.21
  -7   3   9  554.22   25.99
  -7  -3   9  537.45   24.36
  -7   3  11  315.81   17.93
  -7  -3  11  298.40   17.26
  -7  -3  13  192.45   12.59
  -7   3  13  205.94   12.73
  -7  -3  13  195.27   12.22
  -7  -3  15  207.93   10.60
  -7  -3  15  195.01   10.03
  -7   4 -14   62.22    4.53
   7  -4 -14   61.21    4.84
  -7  -4 -14   62.09    4.58
  -7   4 -12  221.20   10.92
   7  -4 -12  231.85   11.94
  -7  -4 -12  212.33   11.09
  -7  -4 -12  214.51   10.45
  -7   4 -10  179.47   10.69
   7  -4 -10  180.24   11.93
  -7   4 -10  171.70   11.08
  -7  -4 -10  160.37    9.91
  -7  -4 -10  156.25   10.73
  -7  -4 -10  174.03   10.66
  -7   4  -8   82.73    7.51
   7  -4  -8   73.58    8.33
  -7   4  -8   95.27    8.51
  -7  -4  -8   98.99    8.14
  -7   4  -8   87.06    8.66
  -7  -4  -8   88.38    8.33
  -7  -4  -8   81.85    8.33
  -7  -4  -8   91.20    8.63
  -7   4  -8   94.64    8.39
  -7   4  -6   74.03    7.49
  -7   4  -6   75.75    7.59
  -7   4  -6   81.71    7.95
  -7  -4  -6   86.49    8.04
  -7  -4  -6   71.56    7.24
  -7   4  -6   75.25    8.23
  -7  -4  -6   66.41    7.19
  -7  -4  -6   74.24    7.80
  -7  -4  -6   88.01    8.92
  -7   4  -4   99.60    8.70
  -7  -4  -4   90.80    9.10
  -7   4  -4  103.43    8.68
  -7  -4  -4   90.91    9.44
  -7   4  -4   83.46    8.68
  -7  -4  -4  104.02    9.31
  -7  -4  -4   83.82    8.80
  -7   4  -2  302.49   15.70
  -7  -4  -2  333.99   18.68
  -7   4  -2  290.51   15.56
  -7  -4  -2  291.92   17.48
  -7   4  -2  275.27   16.47
  -7   4  -2  289.36   15.26
  -7  -4  -2  274.20   16.68
  -7  -4  -2  297.03   15.89
   7  -4  -2  247.58   16.09
  -7  -4  -2  283.53   14.99
  -7   4   0  393.12   18.28
  -7   4   0  411.68   19.10
  -7  -4   0  406.14   18.13
  -7   4   0  356.61   18.64
  -7  -4   0  403.49   21.81
  -7  -4   0  383.61   18.63
  -7  -4   0  436.54   21.26
  -7  -4   0  399.40   18.65
  -7   4   2  280.07   15.53
  -7  -4   2  292.96   19.00
  -7   4   2  299.54   17.42
  -7  -4   2  312.48   19.74
  -7  -4   2  305.13   15.78
  -7  -4   2  300.59   16.78
  -7  -4   2  297.27   17.19
  -7  -4   2  326.66   16.22
  -7  -4   4  114.06   12.18
  -7  -4   4  110.83   10.58
  -7  -4   4  110.41   10.09
  -7  -4   6   57.59    8.71
  -7  -4   6   56.13    8.08
  -7  -4   6   52.49    6.38
  -7  -4   8   89.94    9.49
  -7  -4   8   88.11   10.00
  -7   4   8   83.56    9.37
  -7  -4   8   94.95    9.22
  -7  -4  10  156.27   12.16
  -7   4  10  177.18   13.06
  -7  -4  10  150.57   12.04
  -7   4  12  231.13   13.79
  -7  -4  12  224.12   13.59
  -7  -4  14   52.85    5.63
  -7   5 -13    5.00    1.43
  -7  -5 -13    7.29    1.89
  -7   5 -11   75.06    6.08
   7  -5 -11   77.77    6.87
  -7   5 -11   79.37    6.61
  -7  -5 -11   76.85    6.58
  -7  -5 -11   81.88    6.18
  -7   5  -9   89.73    7.34
   7  -5  -9   76.83    8.07
  -7   5  -9   87.39    7.69
  -7  -5  -9   99.99    8.48
   7  -5  -9   69.63    8.09
  -7  -5  -9   88.55    7.69
  -7   5  -9   77.11    7.46
  -7  -5  -7   11.03    3.67
  -7   5  -7   22.20    4.08
  -7   5  -7   15.78    3.80
  -7   5  -7   15.92    3.84
  -7  -5  -7   14.34    3.42
  -7  -5  -7   17.85    3.83
  -7   5  -7   10.89    3.89
  -7  -5  -7   14.56    3.94
   7  -5  -7   17.42    4.66
   7  -5  -7   17.35    4.51
  -7  -5  -7   18.66    4.01
  -7  -5  -5  144.76   10.89
  -7  -5  -5  121.07    9.49
  -7  -5  -5  130.71   10.69
  -7   5  -5  123.10   10.64
  -7  -5  -5  144.04   10.28
   7  -5  -5  147.29   12.29
  -7  -5  -5  140.69   10.89
  -7  -5  -5  136.13   11.18
  -7  -5  -3  226.83   15.11
  -7  -5  -3  213.19   14.25
  -7   5  -3  169.01   12.85
  -7   5  -3  195.10   12.30
  -7  -5  -3  197.34   13.88
  -7   5  -3  196.44   12.39
  -7  -5  -3  191.87   12.77
  -7  -5  -3  194.38   12.83
  -7  -5  -1   73.75    8.85
  -7   5  -1   79.41    7.91
  -7   5  -1   76.78    7.53
  -7  -5  -1   70.45    8.43
  -7  -5  -1   79.86    8.07
  -7   5   1   67.81    7.22
  -7   5   1   68.76    7.84
  -7  -5   1   69.35    9.19
  -7  -5   1   67.72    7.49
  -7  -5   1   61.74    7.83
  -7  -5   1   71.35    7.34
  -7   5   3  171.10   13.18
  -7  -5   3  220.98   16.58
  -7  -5   3  184.20   13.21
  -7  -5   3  212.19   14.18
  -7  -5   5  152.71   12.78
  -7  -5   7   19.75    5.09
  -7   5   7   23.36    5.30
  -7  -5   9   69.41    8.38
  -7   5   9   72.10    8.25
  -7  -5  11   66.88    7.25
  -7   5  11   63.73    7.13
  -7  -5  13    8.95    2.74
  -7   5  13    4.45    2.14
  -7   6 -12  267.74   10.62
  -7  -6 -12  274.54   10.88
  -7   6 -10  183.39    9.70
  -7  -6 -10  168.30    9.89
   7  -6 -10  151.79    9.92
  -7  -6 -10  158.89    9.00
  -7   6  -8  279.94   14.18
  -7   6  -8  297.28   13.84
  -7   6  -8  280.72   13.98
  -7  -6  -8  227.44   13.39
   7  -6  -8  220.71   14.94
   7  -6  -8  225.79   14.73
  -7  -6  -8  253.23   13.16
  -7  -6  -8  263.95   13.90
  -7   6  -6  338.49   16.92
  -7   6  -6  356.67   17.03
  -7  -6  -6  347.11   16.93
  -7  -6  -6  388.19   17.84
   7  -6  -6  345.83   19.67
   7  -6  -6  315.65   18.87
  -7  -6  -6  352.19   17.33
  -7  -6  -6  361.95   18.46
  -7   6  -4  363.46   17.17
  -7  -6  -4  406.10   18.05
  -7  -6  -4  380.33   19.21
  -7   6  -4  356.21   18.91
  -7  -6  -4  381.43   17.52
  -7   6  -4  388.63   18.03
   7  -6  -4  400.01   21.24
  -7  -6  -4  398.63   19.42
  -7  -6  -4  401.86   19.14
  -7  -6  -4  405.59   19.82
  -7   6  -2  436.76   19.79
  -7  -6  -2  435.53   21.66
  -7   6  -2  454.78   20.06
  -7  -6  -2  444.23   21.82
  -7  -6  -2  448.58   20.43
  -7   6   0  268.39   15.57
  -7  -6   0  282.91   17.72
  -7  -6   0  266.99   16.53
  -7  -6   0  275.76   14.88
  -7   6   2  467.17   22.52
  -7  -6   2  478.54   24.89
  -7  -6   2  458.31   21.06
  -7  -6   2  481.52   22.53
  -7   6   4  390.49   20.33
  -7  -6   4  413.26   22.83
  -7  -6   4  383.89   20.03
  -7  -6   4  414.15   19.89
  -7  -6   6  348.70   19.53
  -7  -6   8  247.88   15.96
  -7   6   8  268.79   15.83
  -7  -6  10  158.47   11.13
  -7   6  10  173.37   11.42
  -7  -6  12  238.52   12.03
  -7  -6  12  260.67   12.11
  -7   6  12  268.75   12.49
  -7   7 -11  349.96   11.83
   7   7 -11  314.72   10.90
   7  -7 -11  336.49   12.12
  -7   7  -9  186.59    9.31
  -7  -7  -9  189.79   10.18
   7  -7  -9  193.32   10.68
  -7  -7  -9  184.49    9.47
  -7   7  -9  191.11   10.04
  -7   7  -7  172.23    9.91
  -7   7  -7  165.38   10.39
  -7   7  -7  193.19   10.62
  -7  -7  -7  190.69   11.35
   7  -7  -7  184.46   12.95
   7  -7  -7  192.24   12.42
  -7  -7  -7  191.63   11.03
  -7   7  -5  192.02   11.65
  -7   7  -5  189.75   11.28
  -7  -7  -5  177.50   10.86
  -7  -7  -5  197.24   11.69
  -7   7  -5  186.98   11.19
   7  -7  -5  185.58   13.70
  -7  -7  -5  195.40   11.85
   7  -7  -5  169.14   13.08
  -7  -7  -5  186.68   11.87
  -7   7  -3  281.99   14.17
  -7  -7  -3  264.06   15.28
  -7   7  -3  295.35   14.88
   7  -7  -3  289.83   17.77
  -7  -7  -3  277.26   16.00
   7  -7  -3  269.85   18.25
  -7  -7  -3  283.15   15.13
  -7   7  -1  333.94   16.81
  -7  -7  -1  346.29   18.61
  -7   7  -1  352.41   16.71
  -7  -7  -1  354.20   18.53
  -7  -7  -1  341.22   16.41
  -7   7   1  339.65   17.75
  -7  -7   1  304.36   18.68
  -7  -7   1  343.36   18.00
  -7   7   3  281.63   16.29
  -7  -7   3  288.95   18.23
  -7  -7   3  255.06   14.55
  -7  -7   3  248.66   14.75
  -7   7   5  197.75   12.83
  -7  -7   5  202.78   14.62
  -7  -7   5  191.94   13.14
  -7  -7   7  206.55   13.60
  -7   7   7  169.42   11.82
  -7  -7   9  171.76   11.37
  -7   7   9  173.23   10.90
  -7  -7  11  327.83   13.83
  -7   7  11  339.64   13.87
   7  -8  -8  254.92   11.10
  -7  -8  -8  258.57   10.77
  -7   8  -8  247.18   10.73
  -7   8  -6  125.87    8.24
  -7   8  -6  144.01    8.32
   7  -8  -6  139.63   10.41
   7  -8  -6  134.20    9.28
  -7  -8  -6  140.03    8.85
  -7   8  -4  128.69    8.94
  -7   8  -4  137.00    8.66
  -7   8  -4  153.49    9.32
   7  -8  -4  155.78   11.79
  -7  -8  -4  137.10    9.61
  -7  -8  -4  145.64    9.55
  -7   8  -2  271.42   13.32
  -7  -8  -2  291.55   15.22
   7  -8  -2  301.61   17.13
  -7  -8  -2  302.05   15.83
  -7  -8  -2  301.92   14.20
  -7   8   0  537.26   21.88
  -7  -8   0  534.51   23.68
  -7  -8   0  585.56   23.59
  -7   8   2  298.11   15.57
  -7  -8   2  318.87   18.00
  -7  -8   2  283.75   14.96
  -7   8   4  144.26   10.36
  -7  -8   4  155.81   12.22
  -7   8   6  145.55    9.21
  -7  -8   6  130.62    9.68
  -7  -8   8  231.68   12.41
  -7   8   8  223.67   11.40
  -7   9  -5   12.11    2.27
  -7  -9  -5   15.96    2.71
  -7  -9  -5   10.99    2.38
  -7   9  -3   12.54    2.56
   7  -9  -3   13.45    3.39
  -7  -9  -3   16.94    3.31
  -7   9  -1    1.20    1.11
  -7  -9  -1    2.77    1.70
   7  -9  -1    3.13    2.53
  -7  -9  -1    1.25    1.86
  -7   9   1    6.05    2.02
  -7  -9   1    8.75    2.86
  -7  -9   1    5.32    2.36
  -7   9   3   14.19    2.88
  -7  -9   3   20.89    4.28
  -7   9   5   12.59    2.44
  -7  -9   5   16.96    3.42
   8   0 -14   38.30    3.66
  -8   0 -14   37.69    3.42
  -8   0 -14   36.04    3.31
   8   0 -12   52.85    5.10
  -8   0 -12   38.42    4.28
  -8   0 -12   40.57    4.37
  -8   0 -10  151.35    9.78
  -8   0  -8  237.57   13.74
  -8   0  -6   95.39    8.51
  -8   0  -6  101.77    9.15
  -8   0  -6   95.36    8.87
  -8   0  -4  182.13   11.62
  -8   0  -4  194.05   12.89
  -8   0  -2  382.40   18.98
  -8   0   0  269.78   15.58
  -8   0   2  433.07   19.79
  -8   0   2  382.99   18.06
  -8   0   2  411.32   20.39
  -8   0   4  213.35   14.12
  -8   0   4  205.63   12.90
  -8   0   4  217.99   14.79
  -8   0   6  103.72   10.38
  -8   0   8  225.96   15.90
  -8   0   8  257.28   15.60
  -8   0  10  134.32   11.46
  -8   0  12   84.06    8.65
   8  -1 -13  383.96   14.49
  -8  -1 -13  370.31   13.99
  -8   1 -13  384.34   13.94
  -8  -1 -13  379.09   13.82
  -8   1 -13  369.00   13.86
   8  -1 -11  411.58   16.96
  -8  -1 -11  392.71   16.62
  -8  -1 -11  425.85   16.73
  -8   1 -11  409.83   16.55
  -8  -1  -9  446.60   18.84
  -8   1  -9  428.32   18.44
  -8   1  -7  653.75   26.45
  -8  -1  -7  669.20   26.39
  -8   1  -7  675.43   26.03
  -8   1  -5  833.50   29.89
  -8   1  -5  823.99   31.34
  -8  -1  -5  897.50   31.06
  -8  -1  -5  803.81   30.09
  -8   1  -3 1060.27   35.04
  -8   1  -3 1020.84   36.31
  -8  -1  -3 1038.23   35.39
  -8   1  -1  719.36   27.11
  -8   1  -1  750.09   27.41
  -8   1  -1  731.28   28.58
  -8  -1  -1  706.84   27.56
  -8  -1  -1  700.65   29.86
  -8   1   1  659.88   25.42
  -8   1   1  657.71   25.42
  -8   1   1  633.51   26.93
  -8  -1   1  696.07   27.45
  -8  -1   1  693.79   29.52
  -8  -1   3  977.89   33.95
  -8   1   3  981.76   33.57
  -8  -1   3  949.94   35.46
  -8  -1   3  934.25   36.40
  -8   1   5  878.37   33.35
  -8  -1   5  894.92   33.41
  -8   1   5  808.16   30.71
  -8   1   7  684.51   29.80
  -8  -1   7  694.84   29.37
  -8   1   9  409.00   21.53
  -8  -1   9  447.37   22.63
  -8  -1   9  435.37   20.60
  -8  -1  11  398.57   19.88
  -8  -1  13  366.72   16.45
  -8   2 -14    2.42    1.06
   8  -2 -14    2.12    1.06
  -8  -2 -14    1.34    0.95
  -8   2 -14    1.24    0.83
   8  -2 -12   34.52    4.11
  -8  -2 -12   28.94    3.73
  -8  -2 -12   35.31    3.91
  -8   2 -12   28.39    3.62
  -8   2 -10   74.97    6.49
   8  -2 -10   59.39    6.26
  -8   2 -10   59.60    6.14
  -8  -2 -10   55.22    5.48
  -8  -2 -10   51.91    5.81
  -8  -2 -10   56.98    5.78
  -8  -2  -8    0.51    1.79
  -8   2  -8    0.96    1.51
  -8   2  -8    2.44    1.71
  -8  -2  -8   -0.45    1.41
  -8   2  -8    5.00    2.89
  -8  -2  -6   28.59    5.05
  -8   2  -6   18.06    3.90
  -8   2  -6   17.98    4.10
  -8   2  -6   27.04    4.61
  -8   2  -6   20.65    4.50
  -8  -2  -4   10.87    3.37
  -8   2  -4   14.21    3.57
  -8   2  -4   11.78    3.84
  -8  -2  -4   14.56    3.57
  -8  -2  -4   10.57    3.77
  -8   2  -2  154.91   11.16
  -8   2  -2  162.61   12.19
  -8  -2  -2  152.46   10.96
  -8  -2  -2  167.38   12.90
  -8  -2  -2  147.63   11.10
  -8   2   0  171.07   11.71
  -8   2   0  192.88   12.33
  -8   2   0  172.46   12.78
  -8  -2   0  181.33   12.43
  -8  -2   0  160.97   13.10
  -8  -2   0  177.85   12.06
  -8   2   2  160.17   11.41
  -8  -2   2  181.34   14.83
  -8  -2   2  186.97   13.95
  -8  -2   4   39.54    7.29
  -8   2   4   18.28    4.25
  -8  -2   4   27.01    7.74
  -8  -2   6   19.19    4.95
  -8   2   6   20.25    4.46
  -8  -2   6   19.04    4.97
  -8  -2   6   18.88    5.05
  -8  -2   8    0.73    2.30
  -8  -2   8    1.92    2.46
  -8  -2  10   61.97    7.99
  -8  -2  12   33.68    5.28
  -8  -2  14    1.27    1.46
  -8   2  14   -0.28    1.56
   8  -3 -13  159.33    7.94
  -8  -3 -13  141.81    7.24
  -8  -3 -13  144.73    6.99
  -8   3 -13  141.95    7.19
  -8   3 -11  159.83    8.99
   8  -3 -11  152.25    9.35
  -8  -3 -11  177.00    9.70
  -8  -3 -11  167.51    9.13
  -8   3  -9  103.41    7.93
  -8   3  -9   89.14    7.76
  -8  -3  -9   97.08    7.61
  -8   3  -9  104.56    8.93
  -8  -3  -9   85.21    7.63
  -8  -3  -9  105.60    8.46
  -8   3  -7   79.90    7.57
  -8   3  -7   89.78    8.17
  -8  -3  -7   77.65    7.29
  -8  -3  -7   72.43    7.23
  -8   3  -7   74.46    8.10
  -8  -3  -7   83.52    8.15
  -8   3  -5   88.54    8.42
  -8   3  -5   93.97    8.41
  -8  -3  -5   78.19    7.93
  -8  -3  -5   94.71    8.09
  -8   3  -5   88.96    9.02
  -8  -3  -5   91.01    8.56
  -8  -3  -5   77.32    7.97
  -8   3  -3  198.93   12.75
  -8  -3  -3  201.41   13.76
  -8   3  -3  221.15   14.45
  -8  -3  -3  192.04   12.89
  -8   3  -1  108.02    9.24
  -8   3  -1   98.84    9.87
  -8  -3  -1  102.59    9.14
  -8  -3  -1  112.75   10.82
  -8  -3  -1  106.28    9.40
  -8   3   1  111.39    9.40
  -8   3   1  117.94    9.74
  -8   3   1  122.62   11.01
  -8  -3   1  123.64   12.26
  -8  -3   1  107.34   10.73
  -8  -3   1  105.04    9.27
  -8   3   3  179.73   12.37
  -8  -3   3  210.40   16.07
  -8  -3   3  207.50   14.43
  -8  -3   3  189.51   13.92
  -8   3   5  103.23    9.25
  -8  -3   5  113.64   11.56
  -8  -3   5   95.12   10.30
  -8  -3   5  110.15   10.35
  -8  -3   7   82.53    9.01
  -8   3   7   89.04    9.62
  -8  -3   7   83.39    9.24
  -8  -3   7   80.50    9.32
  -8  -3   9  102.31    9.95
  -8   3   9   84.00    8.50
  -8  -3   9   95.78    9.00
  -8   3   9   94.02    9.16
  -8  -3  11  172.50   11.93
  -8   3  11  178.99   11.50
  -8  -3  11  154.02   10.40
  -8  -3  13  131.52    8.83
   8  -4 -12  173.32    8.87
  -8  -4 -12  182.26    8.63
  -8  -4 -12  181.91    8.26
  -8   4 -12  183.31    8.49
  -8   4 -10  113.64    7.47
   8  -4 -10   96.77    7.71
  -8   4 -10  100.47    7.63
  -8  -4 -10  109.08    7.74
  -8  -4 -10  107.57    7.49
  -8  -4  -8   12.67    3.58
  -8   4  -8    8.96    2.61
  -8   4  -8    7.41    2.73
  -8  -4  -8    8.97    2.53
  -8  -4  -8    9.96    3.27
  -8   4  -8    7.23    3.04
  -8  -4  -8   10.69    3.06
   8  -4  -8    8.07    3.14
  -8  -4  -6   37.86    5.93
  -8   4  -6   34.54    5.22
  -8   4  -6   33.20    5.24
  -8  -4  -6   36.10    5.66
  -8  -4  -6   32.75    5.28
  -8   4  -6   41.06    6.05
  -8  -4  -6   45.64    6.82
  -8   4  -4   74.32    7.50
  -8  -4  -4   69.24    7.81
  -8  -4  -4   63.47    6.81
  -8   4  -4   72.58    8.21
  -8  -4  -4   81.58    8.21
  -8  -4  -4   72.80    7.61
  -8   4  -2   67.59    7.20
  -8  -4  -2   77.28    8.94
  -8   4  -2   65.31    8.07
  -8  -4  -2   81.00    9.11
  -8  -4  -2   74.93    7.88
  -8   4   0  120.73    9.74
  -8   4   0  106.03    9.91
  -8  -4   0  135.41   12.47
  -8  -4   0  130.48   11.49
  -8  -4   0  113.99    9.55
  -8   4   2   60.03    6.86
  -8   4   2   65.24    7.33
  -8  -4   2   81.55    9.70
  -8   4   2   66.58    7.99
  -8  -4   2   68.20    9.46
  -8  -4   2   64.36    7.72
  -8  -4   2   61.63    7.86
  -8  -4   2   75.61    7.58
  -8   4   4   63.44    7.39
  -8  -4   4   65.50    9.25
  -8  -4   4   80.65    8.99
  -8  -4   4   77.48    8.55
  -8   4   6   23.45    4.63
  -8  -4   6   26.14    5.95
  -8  -4   6   25.04    5.46
  -8  -4   8    2.42    2.43
  -8  -4   8    1.98    2.43
  -8  -4  10   94.00    8.72
  -8   4  10  103.87    8.90
  -8  -4  12  176.06   10.45
  -8   5 -11  503.71   16.30
  -8  -5 -11  464.78   16.21
  -8  -5 -11  492.33   15.96
  -8   5  -9  586.26   20.18
  -8   5  -9  605.79   21.34
  -8  -5  -9  570.16   20.82
  -8  -5  -9  628.19   21.23
  -8   5  -7  811.20   27.84
  -8  -5  -7  778.53   26.82
  -8  -5  -7  812.60   27.80
  -8  -5  -7  856.02   28.04
  -8  -5  -7  859.37   28.96
  -8   5  -5  915.63   30.32
  -8   5  -5  850.76   29.84
  -8  -5  -5  893.20   30.88
  -8  -5  -5  882.97   29.94
  -8   5  -5  840.69   31.16
   8  -5  -5  827.61   32.58
  -8  -5  -5  880.50   30.88
  -8  -5  -5  855.99   30.82
  -8   5  -3  928.96   31.59
  -8  -5  -3 1008.54   34.93
  -8  -5  -3  875.86   30.65
  -8   5  -3  864.44   33.07
   8  -5  -3  971.96   34.98
  -8  -5  -3  970.60   34.56
  -8  -5  -3  910.08   32.44
  -8  -5  -3  915.11   31.55
  -8   5  -1  876.09   30.65
  -8   5  -1  889.76   32.27
  -8  -5  -1  883.62   34.87
  -8  -5  -1  910.44   34.41
  -8  -5  -1  918.60   31.82
  -8   5   1  830.81   29.94
  -8   5   1  884.46   32.97
  -8  -5   1  917.01   36.33
  -8  -5   1  853.74   31.21
  -8  -5   1  892.33   33.69
  -8  -5   1  881.08   30.54
  -8   5   3  840.26   30.14
  -8   5   3  884.00   33.18
  -8  -5   3  891.82   36.22
  -8  -5   3  884.36   32.81
  -8  -5   3  899.79   33.36
  -8  -5   5  936.91   35.58
  -8  -5   5  992.11   34.26
  -8  -5   7  865.07   33.12
  -8  -5   9  577.64   23.33
  -8   5   9  548.47   22.27
  -8  -5  11  442.49   17.56
  -8   5  11  428.63   17.24
  -8   6 -10    7.72    1.65
  -8   6 -10   10.18    2.03
  -8  -6 -10   10.04    2.05
   8  -6 -10    7.29    1.79
  -8   6  -8   34.08    4.18
  -8  -6  -8   35.20    4.23
   8  -6  -8   29.24    4.52
  -8  -6  -8   39.60    4.31
  -8   6  -6   26.96    4.16
  -8  -6  -6   27.58    4.23
   8  -6  -6   34.62    5.64
   8  -6  -6   25.18    4.86
  -8  -6  -6   22.39    4.05
  -8   6  -4   31.49    4.70
  -8  -6  -4   36.11    4.87
   8  -6  -4   36.48    5.96
  -8  -6  -4   38.94    5.45
  -8  -6  -4   37.12    5.31
  -8   6  -2   29.94    4.57
  -8  -6  -2   28.12    4.52
  -8  -6  -2   25.42    4.94
   8  -6  -2   40.63    6.23
  -8  -6  -2   30.58    5.54
  -8  -6  -2   36.88    5.35
  -8   6   0    4.39    2.36
  -8  -6   0   -0.70    2.32
  -8  -6   0    0.62    2.17
  -8  -6   0   -0.46    1.84
  -8   6   2   41.90    5.97
  -8  -6   2   48.77    7.27
  -8  -6   2   39.15    5.46
  -8  -6   2   34.01    5.71
  -8   6   4   41.19    5.90
  -8  -6   4   37.55    5.69
  -8  -6   4   43.21    5.84
  -8  -6   6   22.90    4.73
  -8  -6   8   25.96    4.67
  -8  -6  10   16.57    3.28
  -8   6  10    7.44    2.17
   8  -7  -9    0.89    0.92
  -8   7  -7    7.55    2.00
   8  -7  -7    9.01    2.47
  -8  -7  -7    8.69    2.17
  -8   7  -5   27.91    3.78
  -8  -7  -5   21.29    3.34
   8  -7  -5   19.16    4.14
   8  -7  -5   19.18    4.13
  -8  -7  -5   23.15    3.73
  -8  -7  -3    4.24    1.96
   8  -7  -3    1.14    1.90
  -8  -7  -3    2.37    2.17
   8  -7  -3    4.20    2.91
  -8  -7  -3    6.15    2.37
  -8   7  -1    0.44    1.47
  -8  -7  -1   -0.36    1.39
  -8  -7  -1   -0.55    1.82
   8  -7  -1   -0.59    2.18
  -8  -7  -1    1.06    2.28
  -8  -7  -1    0.39    1.74
  -8   7   1    0.50    1.46
  -8  -7   1   -0.62    1.96
  -8  -7   1    3.09    2.22
  -8   7   3    2.99    2.07
  -8  -7   3    2.52    2.80
  -8  -7   3    1.38    1.77
  -8   7   5   25.74    4.09
  -8  -7   5   30.02    4.74
  -8  -7   7    8.45    2.80
  -8  -7   9    1.58    1.49
  -8  -8  -6   43.56    3.90
  -8   8  -4   53.92    4.56
  -8  -8  -4   68.27    5.58
  -8  -8  -4   59.97    5.17
  -8   8  -2   14.28    2.67
   8  -8  -2   17.21    3.99
  -8  -8  -2   16.50    3.39
  -8   8   0    1.80    1.20
  -8  -8   0    2.29    1.97
   8  -8   0    1.06    1.87
  -8  -8   0    0.83    1.97
  -8   8   2    9.25    2.47
  -8  -8   2    7.60    2.77
   8  -8   2   10.77    3.68
  -8  -8   2   14.00    3.02
  -8   8   4   61.46    5.58
  -8  -8   4   67.64    6.66
   8  -8   4   67.33    7.92
  -9   0 -12   15.22    2.69
  -9   0 -10   -0.31    1.15
  -9   0  -8   -0.42    1.91
  -9   0  -6    0.47    1.82
  -9   0  -6    1.02    1.97
  -9   0  -4   -1.67    2.05
  -9   0   0    0.61    2.36
  -9   0   2    0.49    1.64
  -9   0   2    1.96    2.61
  -9   0   4    0.51    1.88
  -9   0   4    2.00    2.46
  -9   0   6    1.97    2.63
  -9   0   6    1.61    2.53
  -9   0   6   -0.63    2.22
  -9   0   8   -0.63    2.10
  -9   0   8    0.54    1.89
  -9   0   8   -1.59    1.95
  -9   0  10   -1.51    2.37
  -9   0  10    0.47    1.74
  -9   0  12   -0.33    1.86
  -9  -1 -11  135.98    7.32
  -9   1 -11  117.43    6.92
  -9  -1  -9  202.16   10.46
  -9  -1  -9  212.40   11.17
  -9   1  -9  222.12   11.26
  -9  -1  -7  440.12   18.32
  -9   1  -7  488.78   20.44
  -9  -1  -7  452.23   19.25
  -9   1  -7  457.34   19.02
  -9   1  -5  707.57   26.37
  -9   1  -5  725.82   27.70
  -9  -1  -5  691.91   26.42
  -9   1  -3  676.02   25.84
  -9   1  -3  682.94   27.34
  -9  -1  -3  690.95   26.63
  -9   1  -1  156.26   10.85
  -9   1  -1  150.79   11.71
  -9  -1  -1  164.85   11.80
  -9   1   1  138.91   10.33
  -9   1   1  140.35   10.40
  -9  -1   1  161.02   12.84
  -9   1   1  147.57   11.79
  -9  -1   1  155.11   11.93
  -9   1   3  653.96   25.55
  -9   1   3  702.79   26.51
  -9  -1   3  729.18   30.71
  -9  -1   3  681.47   28.60
  -9  -1   5  690.89   28.06
  -9   1   5  707.59   27.14
  -9  -1   5  749.34   29.94
  -9  -1   5  637.02   28.02
  -9  -1   7  442.75   21.50
  -9   1   7  436.09   20.18
  -9  -1   7  410.34   18.87
  -9  -1   7  402.52   19.92
  -9  -1   9  178.35   12.39
  -9   1   9  149.33   10.98
  -9  -1   9  153.32   10.70
  -9   1   9  193.46   11.30
  -9  -1   9  173.39   11.05
  -9  -1  11  115.66    8.53
  -9   1  11  100.41    7.86
  -9  -1  11   90.09    7.39
  -9  -2 -12   46.13    3.62
  -9   2 -12   48.41    3.69
  -9  -2 -10   52.45    4.54
  -9  -2 -10   58.88    5.14
  -9   2 -10   51.54    4.72
  -9  -2  -8   91.94    7.06
  -9   2  -8  102.64    8.36
  -9  -2  -8  106.42    8.02
  -9   2  -8  104.86    7.64
  -9   2  -6   75.81    7.40
  -9  -2  -6   69.36    6.74
  -9   2  -6   74.76    7.81
  -9  -2  -6   70.63    6.96
  -9   2  -4   36.73    5.53
  -9  -2  -4   24.03    4.43
  -9   2  -4   28.64    7.38
  -9  -2  -4   36.42    5.23
  -9   2  -2  140.97   10.50
  -9   2  -2  147.65   11.88
  -9  -2  -2  141.51   10.49
  -9  -2  -2  144.17   11.81
  -9   2   0  106.71    9.07
  -9   2   0  111.42   10.35
  -9  -2   0  125.45   10.17
  -9  -2   0  112.12   10.90
  -9   2   2  162.26   11.31
  -9   2   2  158.11   11.24
  -9  -2   2  166.63   13.24
  -9  -2   2  145.45   11.67
  -9  -2   2  168.21   13.15
  -9  -2   4   29.94    5.23
  -9   2   4   25.02    4.61
  -9   2   4   23.78    4.69
  -9  -2   4   21.22    5.24
  -9  -2   4   26.55    5.59
  -9  -2   6   49.75    6.73
  -9   2   6   72.72    7.75
  -9  -2   6   60.31    7.55
  -9  -2   6   65.11    8.02
  -9  -2   8   90.43    8.78
  -9   2   8   85.79    8.37
  -9  -2   8   78.64    7.79
  -9  -2  10   61.18    6.66
  -9   2  10   55.71    6.21
  -9  -2  12   32.21    4.05
  -9   2  12   39.78    4.30
  -9  -3 -11  498.86   15.86
  -9   3 -11  487.77   15.72
  -9   3  -9  510.93   17.83
  -9  -3  -9  479.99   17.42
  -9   3  -9  463.96   16.78
  -9   3  -7  516.06   19.70
  -9  -3  -7  491.86   19.13
  -9  -3  -7  506.35   19.57
  -9   3  -7  510.31   20.97
  -9  -3  -7  488.21   19.73
  -9   3  -5  674.12   25.28
  -9   3  -5  662.53   24.39
  -9  -3  -5  699.71   25.50
  -9  -3  -5  666.32   24.39
  -9   3  -5  716.80   26.98
  -9  -3  -5  677.60   24.96
  -9   3  -3  629.73   24.07
  -9  -3  -3  652.85   25.72
  -9  -3  -3  569.52   22.44
  -9   3  -3  605.35   25.43
  -9   3  -1  876.53   30.52
  -9   3  -1  848.64   32.69
  -9  -3  -1  859.07   30.56
  -9  -3  -1  904.20   34.00
  -9   3   1  770.22   29.07
  -9  -3   1  847.40   30.78
  -9  -3   1  872.71   33.31
  -9   3   3  530.63   22.44
  -9   3   3  572.14   23.45
  -9  -3   3  540.36   25.88
  -9  -3   3  561.43   24.69
  -9  -3   3  557.96   24.85
  -9   3   5  652.43   25.63
  -9   3   5  691.60   26.64
  -9  -3   5  720.71   29.44
  -9  -3   5  687.38   28.55
  -9  -3   7  497.62   21.71
  -9   3   7  530.41   22.00
  -9  -3   7  486.15   21.86
  -9  -3   7  507.35   22.51
  -9  -3   9  428.18   18.78
  -9   3   9  395.31   17.72
  -9  -3  11  426.49   16.73
  -9   3  11  396.59   15.56
  -9  -4 -10    9.59    2.07
  -9   4 -10   10.66    1.94
  -9  -4  -8    5.05    2.16
  -9   4  -8    6.68    2.17
  -9  -4  -8   12.38    2.43
   9  -4  -8    5.91    2.35
  -9  -4  -6   11.24    2.97
  -9   4  -6    8.33    2.73
  -9  -4  -6   10.91    2.78
  -9  -4  -6   11.86    2.79
  -9   4  -6   11.23    3.26
  -9  -4  -6   12.50    3.05
  -9   4  -4    0.88    1.63
  -9   4  -4    1.28    1.65
  -9  -4  -4    0.49    1.73
  -9  -4  -4    0.84    1.74
  -9   4  -4    1.60    2.14
  -9  -4  -4    5.31    2.57
  -9   4  -2   11.89    3.02
  -9   4  -2   11.68    3.74
  -9  -4  -2    9.84    3.56
  -9  -4  -2   18.69    3.94
  -9   4   0    4.67    2.60
  -9  -4   0   10.34    2.95
  -9  -4   0   14.34    4.23
  -9   4   2   12.26    3.29
  -9  -4   2   16.53    3.88
  -9  -4   2   13.83    4.08
  -9   4   4    0.48    1.91
  -9   4   4    5.52    3.15
  -9  -4   4    3.58    2.74
  -9  -4   4    2.87    2.71
  -9   4   6   12.29    3.20
  -9   4   6    7.27    2.86
  -9   4   8    4.30    2.30
  -9   4   8    6.31    2.39
  -9  -4   8    6.02    2.58
  -9  -4  10    7.23    2.21
  -9   4  10   10.82    2.61
  -9   5  -9   54.27    4.42
   9  -5  -9   51.67    4.55
  -9   5  -7   66.33    5.63
   9  -5  -7   57.49    6.20
  -9  -5  -7   78.42    5.90
  -9  -5  -7   84.63    6.34
  -9   5  -5   32.56    4.34
  -9  -5  -5   27.01    4.10
  -9  -5  -5   33.55    4.36
  -9   5  -5   44.42    5.46
  -9  -5  -5   39.98    4.92
  -9  -5  -5   33.39    4.48
  -9   5  -3   28.24    4.55
  -9   5  -3   35.14    4.74
  -9  -5  -3   29.01    4.19
  -9   5  -3   30.83    5.01
  -9  -5  -3   22.38    4.26
  -9  -5  -3   29.32    4.46
  -9   5  -1  202.93   11.41
  -9  -5  -1  183.73   10.70
  -9  -5  -1  198.30   13.23
  -9   5   1  211.95   11.85
  -9  -5   1  193.29   11.59
  -9  -5   1  215.71   13.73
  -9   5   3   32.36    4.98
  -9  -5   3   31.36    4.97
  -9  -5   3   42.00    5.87
  -9   5   5   33.09    4.59
  -9  -5   5   31.96    5.11
  -9  -5   5   39.47    5.37
  -9   5   7   53.54    5.53
  -9  -5   7   64.44    6.58
  -9   5   9   46.10    4.53
  -9  -5   9   45.53    4.66
   9  -6  -8   29.38    3.23
  -9   6  -6   43.94    4.32
   9  -6  -6   44.44    5.16
  -9  -6  -6   53.70    4.72
  -9   6  -4   16.48    3.01
  -9  -6  -4   16.49    2.91
   9  -6  -4   17.79    3.73
   9  -6  -4   11.86    3.51
  -9  -6  -4   19.46    3.40
  -9   6  -2   32.79    4.18
  -9  -6  -2   34.25    4.28
  -9  -6  -2   37.44    5.13
   9  -6  -2   44.57    5.85
   9  -6  -2   30.77    5.76
  -9  -6  -2   37.84    4.65
  -9  -6   0   71.33    6.12
   9  -6   0   91.44    8.45
  -9  -6   0   86.53    7.94
  -9  -6   2   34.16    4.47
  -9  -6   2   44.51    5.66
  -9  -6   4   13.67    3.18
  -9  -6   4   19.34    3.66
  -9  -6   6   45.24    5.25
  -9   7  -5  458.84   15.13
  -9   7  -3  567.73   18.82
  -9  -7  -3  558.52   18.49
  -9  -7  -3  608.76   20.10
   9  -7  -3  583.59   21.76
  -9   7  -1  546.51   18.71
  -9  -7  -1  511.28   17.94
  -9  -7  -1  604.34   21.04
   9  -7  -1  598.44   22.28
  -9  -7   1  568.43   20.36
   9  -7   1  586.92   22.39
  -9  -7   3  548.32   19.64
   9  -7   3  630.70   23.83
 -10   0 -10  279.34   10.10
 -10   0  -8  366.19   13.71
 -10   0  -8  380.88   14.03
 -10   0  -6  299.78   13.92
 -10   0  -4  283.41   14.44
 -10   0  -2  480.56   20.77
 -10   0   0  489.52   21.65
 -10   0   2  466.81   21.49
 -10   0   2  422.74   20.40
 -10   0   4  326.71   15.10
 -10   0   4  308.17   16.68
 -10   0   4  295.46   16.15
 -10   0   6  277.22   13.82
 -10   0   6  284.51   14.58
 -10   0   8  334.78   15.12
 -10   0   8  388.55   15.67
 -10   0  10  255.04   11.10
 -10  -1  -9  156.94    7.57
 -10   1  -9  163.80    7.51
 -10  -1  -7  143.48    8.09
 -10   1  -7  133.33    8.46
 -10  -1  -5  131.02    8.52
 -10   1  -5  117.18    8.69
 -10  -1  -5  130.49    8.83
 -10   1  -3  103.97    7.90
 -10   1  -3   95.58    8.33
 -10  -1  -3   97.43    8.18
 -10   1  -1  198.09   11.40
 -10   1  -1  204.50   12.94
 -10  -1  -1  214.95   12.81
 -10   1   1  231.84   12.39
 -10   1   1  219.36   13.90
 -10  -1   1  212.54   13.46
 -10   1   3  101.17    8.03
 -10   1   3  116.05    8.76
 -10  -1   3  104.23    9.49
 -10  -1   3  118.35    9.89
 -10   1   5  106.72    8.10
 -10   1   5  111.19    8.76
 -10   1   5   99.15    8.58
 -10  -1   5  109.02    9.06
 -10  -1   5  105.34    9.01
 -10   1   7  123.33    8.89
 -10   1   7  112.68    8.30
 -10  -1   7  116.05    8.51
 -10   1   9  144.29    8.82
 -10   1   9  137.15    7.84
 -10  -1   9  144.12    8.18
 -10  -2  -8   21.64    2.84
 -10   2  -8   27.71    3.51
 -10  -2  -8   27.12    3.26
 -10  -2  -6   13.49    2.67
 -10   2  -6   20.98    3.61
 -10   2  -4    3.87    1.97
 -10  -2  -4    4.09    1.93
 -10   2  -4    2.27    2.20
 -10  -2  -4    3.87    2.11
 -10   2  -2   35.35    4.69
 -10  -2  -2   43.84    5.59
 -10   2  -2   45.95    6.07
 -10  -2  -2   41.73    5.34
 -10   2   0  174.04   10.71
 -10   2   0  171.46   11.98
 -10  -2   0  178.86   11.56
 -10   2   2   47.77    5.58
 -10  -2   2   42.90    5.87
 -10  -2   2   43.28    5.88
 -10   2   4    3.38    2.05
 -10   2   4    4.10    2.15
 -10  -2   4    8.19    3.15
 -10  -2   4    8.14    2.83
 -10   2   6   17.31    3.37
 -10   2   6   15.44    3.42
 -10   2   6   15.31    3.19
 -10  -2   6   20.03    3.87
 -10  -2   6   18.79    3.80
 -10   2   8   23.74    3.61
 -10   2   8   21.76    3.74
 -10   2   8   19.62    3.15
 -10  -3  -7   34.43    3.54
 -10   3  -7   27.60    3.76
 -10  -3  -7   31.65    3.57
 -10  -3  -5   66.71    5.76
 -10   3  -5   67.40    6.35
 -10   3  -3   57.60    5.85
 -10  -3  -3   68.73    6.43
 -10  -3  -3   66.08    5.71
 -10   3  -3   62.78    6.52
 -10   3  -1  119.84    8.37
 -10  -3  -1  106.28    7.45
 -10   3  -1  104.88    8.84
 -10  -3  -1  105.53    8.14
 -10   3   1  117.00    8.43
 -10  -3   1  107.34    8.59
 -10   3   3   66.80    6.47
 -10  -3   3   62.99    6.89
 -10  -3   3   65.97    6.99
 -10   3   5   65.19    6.26
 -10  -3   5   55.80    6.36
 -10   3   7   32.28    4.20
 -10   3   7   41.74    4.90
 -10   3   7   35.77    4.21
 -10  -3   7   40.42    4.75
  10  -4  -6  152.80    9.26
 -10  -4  -4  139.41    8.33
 -10  -4  -4  148.28    8.31
 -10   4  -4  133.67    8.84
 -10   4  -2  244.79   11.84
 -10  -4  -2  229.64   11.02
 -10   4  -2  223.10   12.34
 -10   4   0  503.56   18.44
 -10  -4   0  458.14   17.33
 -10  -4   0  451.07   18.00
 -10   4   2  252.16   12.37
 -10  -4   2  227.06   12.37
 -10   4   4  135.44    8.87
 -10  -4   4  141.20    9.54
 -10   4   6  160.26    9.20
 -10  -4   6  163.66    9.73
 -10   5  -5  233.61    9.57
 -10  -5  -5  228.60    9.75
  10  -5  -5  217.39   11.24
 -10   5  -3  290.95   11.84
 -10  -5  -3  288.99   11.80
  10  -5  -3  275.11   14.34
 -10   5  -1  252.06   11.33
 -10  -5  -1  249.05   11.10
 -10  -5  -1  265.41   12.86
 -10   5   1  256.45   11.40
 -10  -5   1  237.85   10.88
 -10  -5   1  235.33   11.11
 -10   5   3  290.49   12.36
 -10  -5   3  276.80   12.79
 -10   5   5  232.18   10.60
 -10  -5   5  248.88   11.56
 -11   0  -6    0.19    0.82
 -11   0  -4    1.57    1.24
 -11   0  -4   -0.58    1.36
 -11   0  -2    1.42    1.77
 -11   0   0    0.80    1.61
 -11   0   2   -0.40    2.00
 -11   0   4    1.01    1.45
 -11   0   6    1.56    1.23
 -11   1  -5    3.47    1.28
 -11  -1  -5    2.67    1.36
 -11  -1  -3   11.30    2.33
 -11   1  -3   13.69    2.86
 -11  -1  -3    6.91    2.49
 -11   1  -1   33.83    4.50
 -11  -1  -1   26.30    3.89
 -11   1   1   33.93    4.62
 -11  -1   1   36.15    4.86
 -11   1   3   19.49    3.24
 -11  -1   3    9.50    2.44
 -11  -1   3   18.28    3.50
 -11   1   5    1.73    1.25
 -11  -1   5    2.97    1.58
 -11  -2  -4  556.07   17.57
 -11   2  -4  533.28   18.28
 -11   2  -2  554.45   19.65
 -11  -2  -2  555.26   18.89
 -11   2   0  595.33   19.66
 -11   2   0  569.32   20.78
 -11  -2   0  613.73   20.97
 -11   2   2  531.85   18.30
 -11   2   2  507.13   18.66
 -11   2   4  542.96   18.17
 -11   2   4  551.18   18.81
 -11  -2   4  573.84   19.72
 -11   3  -1   25.35    3.20
 -11  -3  -1   22.05    3.02
 -11   3   1   27.79    3.43
 -11  -3   1   22.01    3.20
 -11   3   3   13.39    2.42
 -11  -3   3   11.95    2.50
   0   0   0    0.00    0.00
TITL exp_2129_96_Zuliya_autored in Aba2
REM Aba2 (#41, found as Cc2e in cab setting)
CELL 1.54184   9.352710   9.970092  17.049575  90.0000  90.0000  90.0000
ZERR    3.00   0.000107   0.000115   0.000206   0.0000   0.0000   0.0000
LATT -5
SYMM -x,-y, z
SYMM  x+1/2,-y+1/2, z
SYMM -x+1/2, y+1/2, z
SFAC C H N O
UNIT 33.00 30.00 3.00 3.00
TREF
HKLF 4
END
_computing_structure_solution     'SHELXT 2018/2 (Sheldrick, 2018)'
_computing_structure_solution     'SHELXT 2018/2 (Sheldrick, 2018)'
_computing_structure_solution     'SHELXT 2018/2 (Sheldrick, 2018)'
;
_shelx_hkl_checksum     64918
_shelx_res_file
;
TITL exp_2129_96_zuliya_autored_a.res in Aba2
    2129.res
    created by SHELXL-2016/6 at 16:04:52 on 02-Dec-2024
REM Old TITL exp_2129_96_zuliya_autored_a.res in Aba2
REM SHELXT solution in Aba2: R1 0.042, Rweak 0.004, Alpha 0.019
REM <I/s> 1.045 for 103 systematic absences, Orientation as input
REM Flack x = -0.004 ( 0.014 ) from 685 Parsons' quotients
REM Formula found by SHELXT: C3 O9 Sr
CELL 1.54184 9.3527 9.9701 17.0496 90 90 90
ZERR 8 0.0001 0.0001 0.0002 0 0 0
LATT -5
SYMM -X,-Y,+Z
SYMM 0.5+X,0.5-Y,+Z
SYMM 0.5-X,0.5+Y,+Z
SFAC C H N O Sr
UNIT 8 32 32 56 8
EQIV $1 1.5-X,-0.5+Y,+Z
EQIV $2 0.5+X,0.5-Y,+Z
EQIV $3 1-X,0.5-Y,-0.5+Z
EQIV $4 1.5-X,+Y,0.5+Z
L.S. 10 0 0
PLAN  5
HTAB N2 O3_$4
HTAB N2 O1_$4
HTAB N4 O6_$3
HTAB N4 O5_$3
HTAB N2 O6_$2
HTAB N4 O3_$1
CONF
BOND
list 4
MORE -1
BOND $H
fmap 2 53
acta
REM <olex2.extras>
REM <HklSrc "%.\\2129.hkl">
REM </olex2.extras>
WGHT    0.037400    0.149400
EXTI    0.000382
FVAR       0.32815
SR1   5    0.661973    0.356858    0.500711    11.00000    0.02435    0.02320 =
         0.02549    0.00073    0.00007    0.00128
O5    4    0.569129    0.202895    0.623689    11.00000    0.03684    0.04249 =
         0.03464    0.00276   -0.00717   -0.00137
O7    4    0.500000    0.500000    0.589396    10.50000    0.03747    0.03611 =
         0.02161    0.00000    0.00000    0.00615
O4    4    0.429965    0.213540    0.522321    11.00000    0.03263    0.04390 =
         0.03180    0.00775   -0.00589   -0.00613
O8    4    0.500000    0.500000    0.408934    10.50000    0.03658    0.04260 =
         0.01912    0.00000    0.00000    0.01102
O1    4    0.825200    0.468298    0.379987    11.00000    0.04917    0.03147 =
         0.03805   -0.00696    0.00386   -0.00054
O2    4    0.789592    0.589107    0.483518    11.00000    0.04623    0.03344 =
         0.03049   -0.00456    0.00830   -0.00660
O6    4    0.359191    0.111198    0.626496    11.00000    0.05051    0.05909 =
         0.04277    0.00988    0.00796   -0.01989
O3    4    0.863234    0.683461    0.377457    11.00000    0.06504    0.03738 =
         0.03644    0.00798    0.00260   -0.01186
C1    1    0.500000    0.500000    0.664136    10.50000    0.05433    0.04200 =
         0.02865    0.00000    0.00000    0.02828
N3    3    0.453008    0.175368    0.592400    11.00000    0.02902    0.02763 =
         0.03744   -0.00256    0.00082    0.00017
N4    3    0.466962    0.390251    0.295190    11.00000    0.08361    0.07167 =
         0.02763   -0.01561   -0.01303    0.02068
AFIX  93
H4A   2    0.445171    0.317865    0.319881    11.00000   -1.20000
H4B   2    0.467264    0.391253    0.244752    11.00000   -1.20000
AFIX   0
N2    3    0.615178    0.537458    0.703369    11.00000    0.07011    0.10991 =
         0.03557   -0.02354   -0.02109    0.02970
AFIX  93
H2A   2    0.690719    0.562025    0.678455    11.00000   -1.20000
H2B   2    0.614571    0.537260    0.753809    11.00000   -1.20000
AFIX   0
N1    3    0.827045    0.579900    0.412427    11.00000    0.03113    0.02856 =
         0.03394   -0.00162   -0.00187    0.00060
C2    1    0.500000    0.500000    0.334773    10.50000    0.03371    0.05598 =
         0.02478    0.00000    0.00000    0.01485
HKLF 4
REM  exp_2129_96_zuliya_autored_a.res in Aba2
REM R1 =  0.0209 for    1487 Fo > 4sig(Fo)  and  0.0213 for all    1517 data
REM    121 parameters refined using      1 restraints
END
WGHT      0.0374      0.1494
REM Highest difference peak  0.737,  deepest hole -0.267,  1-sigma level  0.067
Q1    1   0.6616  0.3592  0.4331  11.00000  0.05    0.74
Q2    1   0.6585  0.3579  0.5682  11.00000  0.05    0.73
Q3    1   0.6601  0.2595  0.5007  11.00000  0.05    0.38
Q4    1   0.5533  0.3586  0.5116  11.00000  0.05    0.29
Q5    1   0.6487  0.4580  0.4998  11.00000  0.05    0.27
;
_shelx_res_checksum     52711
